# Supplementary material for: Crystal structure of benzyl 3-oxo-2-oxa-5-aza­bicyclo­[2.2.1]heptane-5-carboxyl­ate
Source: Acta Crystallogr E Crystallogr Commun. 2015 Jun 6;71(Pt 7):o447–8. doi: 10.1107/S2056989015010464 (PMC4518953; doi:10.1107/S2056989015010464)
Supplement: Supplementary file 1 [file e-71-0o447-sup1.cif]

##############################################################################
#                                                                            #
# This CIF contains the data in a paper accepted for publication in          #
# Acta Crystallographica Section E. It conforms to the requirements of       #
# Notes for Authors for Acta Crystallographica Section E, and has been       #
# peer reviewed under the auspices of the IUCr Commission on Journals.       #
#                                                                            #
# Full details of the Crystallographic Information File format               #
# are given in the paper "The Crystallographic Information File (CIF):       #
# a New Standard Archive File for Crystallography" by S. R. Hall, F. H.      #
# Allen and I. D. Brown [Acta Cryst. (1991), A47, 655-685].                  #
#                                                                            #
# The current version of the core CIF dictionary is obtainable from          #
# ftp://ftp.iucr.org/pub/cif_core.dic.                                       #
#                                                                            #
# Software is freely available for graphical display of the structure(s)     #
# in this CIF. For information consult the CIF software page                 #
# http://www.iucr.org/resources/cif/software.                                #
#                                                                            #
# This file may be used for bona fide research purposes within the           #
# scientific community so long as proper attribution is given to the journal # 
# article from which it was obtained.                                        #
#                                                                            #
##############################################################################
data_global
_audit_creation_method     'APEX2 v2010.1-2'
_journal_date_recd_electronic     2015-05-23
_journal_date_accepted     2015-06-01
_journal_name_full     'Acta Crystallographica, Section E'
_journal_year     2015
_journal_volume     71
_journal_issue      7
_journal_page_first     o447
_journal_page_last     o448
_journal_paper_category     HO
_journal_paper_doi     10.1107/S2056989015010464
_journal_coeditor_code     HB7435
_publ_contact_author_name     'Suvratha Krishnamurthy'
_publ_contact_author_address
;
Department of Applied Chemistry, Graduate School of Engineering, Kyushu
Institute of Technology,
1-1 sensui-cho tobata-ku kitakyushu 804-8550
Japan
;
_publ_contact_author_email     'suvrathak@gmail.com'
_publ_contact_author_fax     ?
_publ_contact_author_phone     '+81-80-4697-3340'
_publ_section_title
;
Crystal structure of benzyl
3-oxo-2-oxa-5-azabicyclo[2.2.1]heptane-5-carboxylate
;
loop_
    _publ_author_name
    _publ_author_footnote
    _publ_author_address
    'Krishnamurthy, Suvratha' .
;
Department of Applied Chemistry, Graduate School of Engineering,
Kyushu Institute of Technology,
1-1 sensui-cho tobata-ku kitakyushu 804-8550
Japan
;
    'Jalli, Venkataprasad' .
;
Department of Applied Chemistry, Graduate School of Engineering,
Kyushu Institute of Technology,
1-1 sensui-cho tobata-ku kitakyushu 804-8550
Japan
;
    'Vagvala, Tarun Chand' .
;\
Department of Biological Functions and Systems Graduate School of Life Science \
and Systems Engineering, Kyushu Institute of Technology, 2-4 Hibikino,
Wakamatsu-ku, Kitakyushu 808-0196,
Japan
;
    'Moriguchi, Tetsuji' .
;
Department of Applied Chemistry, Graduate School of Engineering,
Kyushu Institute of Technology,
1-1 sensui-cho tobata-ku kitakyushu 804-8550
Japan
;
    'Tsuge, Akihiko' .
;
Department of Applied Chemistry, Graduate School of Engineering,
Kyushu Institute of Technology,
1-1 sensui-cho tobata-ku kitakyushu 804-8550
Japan
;
data_I
_audit_creation_method     'APEX2 v2010.1-2'
_chemical_name_systematic     ?
_chemical_name_common     ?
_chemical_formula_moiety     'C13 H13 N O4'
_chemical_formula_sum     'C13 H13 N O4'
_chemical_formula_iupac     ?
_chemical_formula_weight     247.24
_chemical_melting_point     ?
_space_group_crystal_system     monoclinic
_space_group_name_H-M_alt     'P 1 21 1'
_space_group_name_Hall     'P 2yb'
loop_
    _space_group_symop_operation_xyz
    'x, y, z'
    '-x, y+1/2, -z'
_cell_length_a     11.212(2)
_cell_length_b     8.8943(16)
_cell_length_c     12.258(2)
_cell_angle_alpha     90
_cell_angle_beta     105.345(2)
_cell_angle_gamma     90
_cell_volume     1178.8(4)
_cell_formula_units_Z     4
_cell_measurement_reflns_used     ?
_cell_measurement_theta_min     ?
_cell_measurement_theta_max     ?
_cell_measurement_temperature     90
_cell_special_details     ?
_exptl_crystal_description     prism
_exptl_crystal_colour     colorless
_exptl_crystal_size_max     0.40
_exptl_crystal_size_mid     0.35
_exptl_crystal_size_min     0.30
_exptl_crystal_density_diffrn     1.393
_exptl_crystal_density_meas     ?
_exptl_crystal_density_method     'not measured'
_exptl_crystal_F_000     520
_exptl_absorpt_coefficient_mu     0.104
_exptl_absorpt_correction_type     multi-scan
_exptl_absorpt_process_details
;
(SADABS; Bruker, 2009)
;
_exptl_absorpt_correction_T_min     0.709
_exptl_absorpt_correction_T_max     0.969
_exptl_special_details
;
;
_diffrn_ambient_temperature     90
_diffrn_radiation_type     MoK\a
_diffrn_radiation_wavelength     0.71073
_diffrn_radiation_source     'fine-focus sealed tube'
_diffrn_radiation_monochromator     graphite
_diffrn_measurement_device_type     'Bruker APEX II KY CCD'
_diffrn_measurement_method     \fand\w-scans
_diffrn_detector_area_resol_mean     8.333
_diffrn_reflns_number     11252
_diffrn_reflns_av_R_equivalents     0.0348
_diffrn_reflns_av_sigmaI/netI     0.0318
_diffrn_reflns_theta_min     1.72
_diffrn_reflns_theta_max     25.03
_diffrn_reflns_theta_full     25.03
_diffrn_measured_fraction_theta_max     1.000
_diffrn_measured_fraction_theta_full     1.000
_diffrn_reflns_limit_h_min     -13
_diffrn_reflns_limit_h_max     13
_diffrn_reflns_limit_k_min     -10
_diffrn_reflns_limit_k_max     10
_diffrn_reflns_limit_l_min     -14
_diffrn_reflns_limit_l_max     14
_refine_special_details
;
Refinement of <i>F</i>^2^ against ALL reflections. The weighted <i>R</i>-factor
<i>wR</i> and goodness of fit <i>S</i> are based on <i>F</i>^2^, conventional
<i>R</i>-factors <i>R</i> are based on <i>F</i>, with <i>F</i> set to zero for
negative <i>F</i>^2^. The threshold expression of <i>F</i>^2^ >
\s(<i>F</i>^2^) is used only for calculating <i>R</i>-factors(gt) <i>etc</i>.
and is not relevant to the choice of reflections for refinement.
<i>R</i>-factors based on <i>F</i>^2^ are statistically about twice as large
as those based on <i>F</i>, and <i>R</i>- factors based on ALL data will be
even larger.
;
_reflns_number_total     4157
_reflns_number_gt     4079
_reflns_threshold_expression     I>2\s(I)
_refine_ls_structure_factor_coef     Fsqd
_refine_ls_matrix_type     full
_refine_ls_R_factor_all     0.0279
_refine_ls_R_factor_gt     0.0272
_refine_ls_wR_factor_gt     0.0719
_refine_ls_wR_factor_ref     0.0733
_refine_ls_goodness_of_fit_ref     1.059
_refine_ls_restrained_S_all     1.059
_refine_ls_number_reflns     4157
_refine_ls_number_parameters     325
_refine_ls_number_restraints     1
_refine_ls_hydrogen_treatment     constr
_refine_ls_weighting_scheme     calc
_refine_ls_weighting_details
         'calc w=1/[\s^2^(Fo^2^)+(0.0404P)^2^+0.1656P] where P=(Fo^2^+2Fc^2^)/3'
_atom_sites_solution_hydrogens     geom
_atom_sites_solution_primary     direct
_atom_sites_solution_secondary     difmap
_refine_ls_shift/su_max     0.000
_refine_ls_shift/su_mean     0.000
_refine_diff_density_max     0.194
_refine_diff_density_min     -0.165
_refine_ls_extinction_method     none
_refine_ls_extinction_coef     ?
_refine_ls_abs_structure_details     none
loop_
    _atom_type_symbol
    _atom_type_description
    _atom_type_scat_dispersion_real
    _atom_type_scat_dispersion_imag
    _atom_type_scat_source
    C C 0.0033 0.0016 'International Tables Vol C Tables 4.2.6.8 and 6.1.1.4'
    H H 0.0000 0.0000 'International Tables Vol C Tables 4.2.6.8 and 6.1.1.4'
    N N 0.0061 0.0033 'International Tables Vol C Tables 4.2.6.8 and 6.1.1.4'
    O O 0.0106 0.0060 'International Tables Vol C Tables 4.2.6.8 and 6.1.1.4'
_computing_data_collection
;
APEX2 (Bruker, 2009)
;
_computing_cell_refinement
;
SAINT (Bruker, 2009)
;
_computing_data_reduction
;
SAINT (Bruker, 2009)
;
_computing_structure_solution
;
SHELXS97 (Sheldrick, 2008)
;
_computing_structure_refinement
;
SHELXL97 (Sheldrick, 2008)
;
_computing_molecular_graphics
;
Mercury (Macrae <i>et al.</i>,  2008)
;
_computing_publication_material     'SHELXL-97'
loop_
    _atom_site_type_symbol
    _atom_site_label
    _atom_site_fract_x
    _atom_site_fract_y
    _atom_site_fract_z
    _atom_site_U_iso_or_equiv
    _atom_site_adp_type
    _atom_site_calc_flag
    _atom_site_refinement_flags
    _atom_site_occupancy
    _atom_site_disorder_assembly
    _atom_site_disorder_group
    C C1 0.03159(12) 0.45789(16) 0.37070(12) 0.0215(3) Uani d . 1 . .
    H H1 -0.0256 0.4019 0.31 0.026 Uiso calc R 1 . .
    C C2 -0.02168(13) 0.52285(17) 0.46339(12) 0.0235(3) Uani d . 1 . .
    H H2A -0.0862 0.5968 0.4356 0.028 Uiso calc R 1 . .
    H H2B -0.0493 0.4465 0.5077 0.028 Uiso calc R 1 . .
    C C3 0.10287(13) 0.59254(17) 0.52422(12) 0.0229(3) Uani d . 1 . .
    H H3 0.1023 0.6507 0.592 0.027 Uiso calc R 1 . .
    C C4 0.19041(13) 0.45866(17) 0.54550(11) 0.0229(3) Uani d . 1 . .
    H H4A 0.2754 0.4888 0.5535 0.027 Uiso calc R 1 . .
    H H4B 0.1852 0.4018 0.6116 0.027 Uiso calc R 1 . .
    C C5 0.09010(12) 0.59924(16) 0.33634(11) 0.0210(3) Uani d . 1 . .
    C C6 0.19212(13) 0.25806(16) 0.39927(12) 0.0218(3) Uani d . 1 . .
    C C7 0.35825(16) 0.0823(2) 0.44690(14) 0.0356(4) Uani d . 1 . .
    H H7A 0.4176 0.1195 0.4083 0.043 Uiso calc R 1 . .
    H H7B 0.3012 0.0154 0.3961 0.043 Uiso calc R 1 . .
    C C8 0.42360(14) 0.00050(16) 0.55255(13) 0.0265(3) Uani d . 1 . .
    C C9 0.35980(13) -0.10101(17) 0.60196(15) 0.0319(4) Uani d . 1 . .
    H H9 0.2765 -0.1189 0.5683 0.038 Uiso calc R 1 . .
    C C10 0.41768(15) -0.17599(18) 0.70017(15) 0.0341(4) Uani d . 1 . .
    H H10 0.3731 -0.2425 0.7328 0.041 Uiso calc R 1 . .
    C C11 0.54297(15) -0.15203(18) 0.75052(14) 0.0310(3) Uani d . 1 . .
    H H11 0.5828 -0.2035 0.8161 0.037 Uiso calc R 1 . .
    C C12 0.60744(13) -0.05120(18) 0.70219(13) 0.0290(3) Uani d . 1 . .
    H H12 0.6911 -0.0349 0.7354 0.035 Uiso calc R 1 . .
    C C13 0.54857(13) 0.02589(18) 0.60467(13) 0.0281(3) Uani d . 1 . .
    H H13 0.5926 0.095 0.5737 0.034 Uiso calc R 1 . .
    C C14 0.96660(12) 0.95675(15) 0.18254(11) 0.0199(3) Uani d . 1 . .
    H H14 0.9969 0.9291 0.2625 0.024 Uiso calc R 1 . .
    C C15 1.06237(13) 0.96354(17) 0.11437(12) 0.0228(3) Uani d . 1 . .
    H H15A 1.1262 1.0383 0.1421 0.027 Uiso calc R 1 . .
    H H15B 1.0989 0.8666 0.1065 0.027 Uiso calc R 1 . .
    C C16 0.96511(13) 1.01286(16) 0.00832(12) 0.0230(3) Uani d . 1 . .
    H H16 0.9969 1.0321 -0.0575 0.028 Uiso calc R 1 . .
    C C17 0.86734(13) 0.88969(16) -0.00859(11) 0.0227(3) Uani d . 1 . .
    H H17A 0.7863 0.926 -0.0497 0.027 Uiso calc R 1 . .
    H H17B 0.8892 0.8029 -0.0472 0.027 Uiso calc R 1 . .
    C C18 0.90739(12) 1.11153(16) 0.15699(11) 0.0200(3) Uani d . 1 . .
    C C19 0.81590(12) 0.74552(15) 0.15094(12) 0.0190(3) Uani d . 1 . .
    C C20 0.66990(14) 0.54756(16) 0.09787(12) 0.0257(3) Uani d . 1 . .
    H H20A 0.6144 0.5876 0.1394 0.031 Uiso calc R 1 . .
    H H20B 0.7242 0.4745 0.145 0.031 Uiso calc R 1 . .
    C C21 0.59844(12) 0.47712(16) -0.01037(12) 0.0224(3) Uani d . 1 . .
    C C22 0.47838(13) 0.52208(17) -0.06415(13) 0.0259(3) Uani d . 1 . .
    H H22 0.4391 0.5936 -0.0305 0.031 Uiso calc R 1 . .
    C C23 0.41709(13) 0.46052(18) -0.16784(13) 0.0280(3) Uani d . 1 . .
    H H23 0.3365 0.49 -0.2028 0.034 Uiso calc R 1 . .
    C C24 0.47492(14) 0.35578(17) -0.21940(13) 0.0293(3) Uani d . 1 . .
    H H24 0.4339 0.3158 -0.2894 0.035 Uiso calc R 1 . .
    C C25 0.59509(15) 0.31033(18) -0.16600(14) 0.0310(3) Uani d . 1 . .
    H H25 0.6349 0.2404 -0.2006 0.037 Uiso calc R 1 . .
    C C26 0.65512(13) 0.36930(17) -0.06153(13) 0.0262(3) Uani d . 1 . .
    H H26 0.7344 0.3364 -0.0251 0.031 Uiso calc R 1 . .
    N N1 0.13918(11) 0.37446(13) 0.43984(10) 0.0227(3) Uani d . 1 . .
    N N2 0.87336(11) 0.85642(14) 0.11057(9) 0.0213(2) Uani d . 1 . .
    O O1 0.10735(9) 0.63621(12) 0.24784(8) 0.0278(2) Uani d . 1 . .
    O O2 0.13217(9) 0.68041(11) 0.43299(8) 0.0233(2) Uani d . 1 . .
    O O3 0.15344(9) 0.20350(13) 0.30604(9) 0.0302(2) Uani d . 1 . .
    O O4 0.29114(9) 0.20752(12) 0.47981(8) 0.0267(2) Uani d . 1 . .
    O O5 0.85762(8) 1.19197(12) 0.21078(8) 0.0252(2) Uani d . 1 . .
    O O6 0.91040(9) 1.14515(11) 0.04972(8) 0.0232(2) Uani d . 1 . .
    O O7 0.82890(8) 0.71808(11) 0.25057(8) 0.0224(2) Uani d . 1 . .
    O O8 0.74174(9) 0.66846(11) 0.06459(8) 0.0244(2) Uani d . 1 . .
loop_
    _atom_site_aniso_label
    _atom_site_aniso_U_11
    _atom_site_aniso_U_22
    _atom_site_aniso_U_33
    _atom_site_aniso_U_12
    _atom_site_aniso_U_13
    _atom_site_aniso_U_23
    C1 0.0192(6) 0.0193(7) 0.0234(7) 0.0006(6) 0.0013(5) -0.0015(6)
    C2 0.0206(7) 0.0251(7) 0.0246(7) 0.0012(6) 0.0055(6) 0.0036(6)
    C3 0.0257(7) 0.0239(7) 0.0195(7) 0.0011(6) 0.0068(6) 0.0003(6)
    C4 0.0246(7) 0.0232(7) 0.0200(7) 0.0005(6) 0.0043(5) 0.0000(6)
    C5 0.0185(6) 0.0229(7) 0.0204(7) 0.0071(5) 0.0031(5) 0.0010(5)
    C6 0.0188(6) 0.0196(7) 0.0268(7) -0.0004(5) 0.0056(5) 0.0016(6)
    C7 0.0374(9) 0.0358(8) 0.0343(8) 0.0174(7) 0.0109(7) -0.0006(7)
    C8 0.0245(7) 0.0228(8) 0.0325(8) 0.0074(6) 0.0081(6) -0.0035(6)
    C9 0.0171(7) 0.0253(8) 0.0502(10) -0.0003(6) 0.0031(6) -0.0034(7)
    C10 0.0282(8) 0.0255(8) 0.0497(10) 0.0006(6) 0.0123(7) 0.0060(7)
    C11 0.0278(8) 0.0301(8) 0.0329(8) 0.0075(6) 0.0042(6) 0.0019(6)
    C12 0.0172(7) 0.0322(8) 0.0360(8) 0.0036(6) 0.0041(6) -0.0069(7)
    C13 0.0242(7) 0.0253(7) 0.0383(9) 0.0007(6) 0.0144(7) -0.0027(7)
    C14 0.0181(6) 0.0208(7) 0.0198(6) -0.0006(5) 0.0032(5) -0.0009(5)
    C15 0.0201(7) 0.0227(7) 0.0262(7) 0.0004(6) 0.0073(5) -0.0026(6)
    C16 0.0262(7) 0.0216(7) 0.0239(7) 0.0022(6) 0.0111(6) -0.0007(6)
    C17 0.0253(7) 0.0238(7) 0.0183(7) -0.0008(6) 0.0047(5) -0.0011(6)
    C18 0.0147(6) 0.0220(7) 0.0225(7) -0.0046(5) 0.0034(5) -0.0025(5)
    C19 0.0149(6) 0.0178(7) 0.0238(7) 0.0030(5) 0.0043(5) -0.0001(5)
    C20 0.0267(7) 0.0222(8) 0.0284(8) -0.0069(6) 0.0075(6) 0.0006(6)
    C21 0.0213(7) 0.0200(7) 0.0266(7) -0.0057(6) 0.0077(5) 0.0017(6)
    C22 0.0224(7) 0.0222(7) 0.0345(8) 0.0009(6) 0.0103(6) 0.0006(6)
    C23 0.0174(7) 0.0278(7) 0.0362(8) -0.0019(6) 0.0028(6) 0.0057(7)
    C24 0.0284(8) 0.0271(8) 0.0295(8) -0.0064(6) 0.0026(6) -0.0028(6)
    C25 0.0298(8) 0.0269(8) 0.0376(8) 0.0013(6) 0.0112(6) -0.0057(7)
    C26 0.0178(7) 0.0252(7) 0.0350(8) 0.0008(6) 0.0061(6) 0.0018(6)
    N1 0.0230(6) 0.0191(6) 0.0225(6) 0.0033(5) 0.0001(5) -0.0003(5)
    N2 0.0221(6) 0.0216(6) 0.0182(6) -0.0028(5) 0.0016(5) -0.0011(5)
    O1 0.0283(5) 0.0338(6) 0.0224(5) 0.0082(5) 0.0086(4) 0.0067(4)
    O2 0.0272(5) 0.0203(5) 0.0220(5) -0.0007(4) 0.0058(4) 0.0011(4)
    O3 0.0254(5) 0.0293(6) 0.0332(6) 0.0024(5) 0.0028(4) -0.0082(5)
    O4 0.0253(5) 0.0249(5) 0.0288(5) 0.0079(4) 0.0052(4) 0.0010(4)
    O5 0.0210(5) 0.0265(5) 0.0280(5) -0.0002(4) 0.0060(4) -0.0053(4)
    O6 0.0266(5) 0.0192(5) 0.0239(5) 0.0018(4) 0.0068(4) 0.0018(4)
    O7 0.0207(5) 0.0234(5) 0.0226(5) 0.0002(4) 0.0049(4) 0.0023(4)
    O8 0.0253(5) 0.0230(5) 0.0239(5) -0.0070(4) 0.0048(4) -0.0011(4)
_geom_special_details
;
All e.s.d.'s (except the e.s.d. in the dihedral angle between two l.s. planes)
are estimated using the full covariance matrix. The cell e.s.d.'s are taken
into account individually in the estimation of e.s.d.'s in distances, angles
and torsion angles; correlations between e.s.d.'s in cell parameters are only
used when they are defined by crystal symmetry. An approximate (isotropic)
treatment of cell e.s.d.'s is used for estimating e.s.d.'s involving l.s.
planes.
;
loop_
    _geom_bond_atom_site_label_1
    _geom_bond_atom_site_label_2
    _geom_bond_site_symmetry_2
    _geom_bond_distance
    _geom_bond_publ_flag
    C1 N1 . 1.4776(17) ?
    C1 C5 . 1.528(2) ?
    C1 C2 . 1.530(2) ?
    C1 H1 . 0.98 ?
    C2 C3 . 1.530(2) ?
    C2 H2A . 0.97 ?
    C2 H2B . 0.97 ?
    C3 O2 . 1.4710(17) ?
    C3 C4 . 1.521(2) ?
    C3 H3 . 0.98 ?
    C4 N1 . 1.4746(18) ?
    C4 H4A . 0.97 ?
    C4 H4B . 0.97 ?
    C5 O1 . 1.1973(18) ?
    C5 O2 . 1.3606(17) ?
    C6 O3 . 1.2113(18) ?
    C6 N1 . 1.3519(19) ?
    C6 O4 . 1.3526(17) ?
    C7 O4 . 1.4592(18) ?
    C7 C8 . 1.497(2) ?
    C7 H7A . 0.97 ?
    C7 H7B . 0.97 ?
    C8 C9 . 1.387(2) ?
    C8 C13 . 1.396(2) ?
    C9 C10 . 1.379(2) ?
    C9 H9 . 0.93 ?
    C10 C11 . 1.393(2) ?
    C10 H10 . 0.93 ?
    C11 C12 . 1.380(2) ?
    C11 H11 . 0.93 ?
    C12 C13 . 1.385(2) ?
    C12 H12 . 0.93 ?
    C13 H13 . 0.93 ?
    C14 N2 . 1.4763(17) ?
    C14 C18 . 1.525(2) ?
    C14 C15 . 1.5263(19) ?
    C14 H14 . 0.98 ?
    C15 C16 . 1.524(2) ?
    C15 H15A . 0.97 ?
    C15 H15B . 0.97 ?
    C16 O6 . 1.4775(16) ?
    C16 C17 . 1.525(2) ?
    C16 H16 . 0.98 ?
    C17 N2 . 1.4742(18) ?
    C17 H17A . 0.97 ?
    C17 H17B . 0.97 ?
    C18 O5 . 1.2053(17) ?
    C18 O6 . 1.3576(17) ?
    C19 O7 . 1.2158(17) ?
    C19 N2 . 1.3423(18) ?
    C19 O8 . 1.3475(16) ?
    C20 O8 . 1.4648(16) ?
    C20 C21 . 1.494(2) ?
    C20 H20A . 0.97 ?
    C20 H20B . 0.97 ?
    C21 C26 . 1.388(2) ?
    C21 C22 . 1.392(2) ?
    C22 C23 . 1.388(2) ?
    C22 H22 . 0.93 ?
    C23 C24 . 1.380(2) ?
    C23 H23 . 0.93 ?
    C24 C25 . 1.393(2) ?
    C24 H24 . 0.93 ?
    C25 C26 . 1.383(2) ?
    C25 H25 . 0.93 ?
    C26 H26 . 0.93 ?
loop_
    _geom_angle_atom_site_label_1
    _geom_angle_atom_site_label_2
    _geom_angle_atom_site_label_3
    _geom_angle_site_symmetry_1
    _geom_angle_site_symmetry_3
    _geom_angle
    _geom_angle_publ_flag
    N1 C1 C5 . . 103.08(11) ?
    N1 C1 C2 . . 100.58(11) ?
    C5 C1 C2 . . 100.05(11) ?
    N1 C1 H1 . . 116.8 ?
    C5 C1 H1 . . 116.8 ?
    C2 C1 H1 . . 116.8 ?
    C3 C2 C1 . . 91.69(11) ?
    C3 C2 H2A . . 113.3 ?
    C1 C2 H2A . . 113.3 ?
    C3 C2 H2B . . 113.3 ?
    C1 C2 H2B . . 113.3 ?
    H2A C2 H2B . . 110.7 ?
    O2 C3 C4 . . 106.41(11) ?
    O2 C3 C2 . . 101.74(11) ?
    C4 C3 C2 . . 103.34(12) ?
    O2 C3 H3 . . 114.6 ?
    C4 C3 H3 . . 114.6 ?
    C2 C3 H3 . . 114.6 ?
    N1 C4 C3 . . 99.40(11) ?
    N1 C4 H4A . . 111.9 ?
    C3 C4 H4A . . 111.9 ?
    N1 C4 H4B . . 111.9 ?
    C3 C4 H4B . . 111.9 ?
    H4A C4 H4B . . 109.6 ?
    O1 C5 O2 . . 122.78(14) ?
    O1 C5 C1 . . 131.28(13) ?
    O2 C5 C1 . . 105.77(11) ?
    O3 C6 N1 . . 124.85(13) ?
    O3 C6 O4 . . 125.12(13) ?
    N1 C6 O4 . . 109.97(12) ?
    O4 C7 C8 . . 107.58(12) ?
    O4 C7 H7A . . 110.2 ?
    C8 C7 H7A . . 110.2 ?
    O4 C7 H7B . . 110.2 ?
    C8 C7 H7B . . 110.2 ?
    H7A C7 H7B . . 108.5 ?
    C9 C8 C13 . . 118.47(14) ?
    C9 C8 C7 . . 120.22(14) ?
    C13 C8 C7 . . 121.29(14) ?
    C10 C9 C8 . . 121.21(14) ?
    C10 C9 H9 . . 119.4 ?
    C8 C9 H9 . . 119.4 ?
    C9 C10 C11 . . 119.95(15) ?
    C9 C10 H10 . . 120.0 ?
    C11 C10 H10 . . 120.0 ?
    C12 C11 C10 . . 119.38(15) ?
    C12 C11 H11 . . 120.3 ?
    C10 C11 H11 . . 120.3 ?
    C11 C12 C13 . . 120.54(14) ?
    C11 C12 H12 . . 119.7 ?
    C13 C12 H12 . . 119.7 ?
    C12 C13 C8 . . 120.43(14) ?
    C12 C13 H13 . . 119.8 ?
    C8 C13 H13 . . 119.8 ?
    N2 C14 C18 . . 102.83(10) ?
    N2 C14 C15 . . 100.74(11) ?
    C18 C14 C15 . . 100.54(11) ?
    N2 C14 H14 . . 116.7 ?
    C18 C14 H14 . . 116.7 ?
    C15 C14 H14 . . 116.7 ?
    C16 C15 C14 . . 91.73(10) ?
    C16 C15 H15A . . 113.3 ?
    C14 C15 H15A . . 113.3 ?
    C16 C15 H15B . . 113.3 ?
    C14 C15 H15B . . 113.3 ?
    H15A C15 H15B . . 110.7 ?
    O6 C16 C15 . . 101.81(10) ?
    O6 C16 C17 . . 105.66(10) ?
    C15 C16 C17 . . 103.63(11) ?
    O6 C16 H16 . . 114.8 ?
    C15 C16 H16 . . 114.8 ?
    C17 C16 H16 . . 114.8 ?
    N2 C17 C16 . . 99.60(11) ?
    N2 C17 H17A . . 111.9 ?
    C16 C17 H17A . . 111.9 ?
    N2 C17 H17B . . 111.9 ?
    C16 C17 H17B . . 111.9 ?
    H17A C17 H17B . . 109.6 ?
    O5 C18 O6 . . 122.20(13) ?
    O5 C18 C14 . . 131.54(13) ?
    O6 C18 C14 . . 106.07(11) ?
    O7 C19 N2 . . 125.19(13) ?
    O7 C19 O8 . . 124.89(12) ?
    N2 C19 O8 . . 109.92(12) ?
    O8 C20 C21 . . 105.41(11) ?
    O8 C20 H20A . . 110.7 ?
    C21 C20 H20A . . 110.7 ?
    O8 C20 H20B . . 110.7 ?
    C21 C20 H20B . . 110.7 ?
    H20A C20 H20B . . 108.8 ?
    C26 C21 C22 . . 119.05(13) ?
    C26 C21 C20 . . 119.26(13) ?
    C22 C21 C20 . . 121.62(13) ?
    C23 C22 C21 . . 120.20(14) ?
    C23 C22 H22 . . 119.9 ?
    C21 C22 H22 . . 119.9 ?
    C24 C23 C22 . . 120.46(14) ?
    C24 C23 H23 . . 119.8 ?
    C22 C23 H23 . . 119.8 ?
    C23 C24 C25 . . 119.60(14) ?
    C23 C24 H24 . . 120.2 ?
    C25 C24 H24 . . 120.2 ?
    C26 C25 C24 . . 119.89(15) ?
    C26 C25 H25 . . 120.1 ?
    C24 C25 H25 . . 120.1 ?
    C25 C26 C21 . . 120.76(13) ?
    C25 C26 H26 . . 119.6 ?
    C21 C26 H26 . . 119.6 ?
    C6 N1 C4 . . 127.24(12) ?
    C6 N1 C1 . . 123.02(11) ?
    C4 N1 C1 . . 108.53(11) ?
    C19 N2 C17 . . 127.75(12) ?
    C19 N2 C14 . . 123.84(11) ?
    C17 N2 C14 . . 108.07(11) ?
    C5 O2 C3 . . 106.52(11) ?
    C6 O4 C7 . . 115.82(11) ?
    C18 O6 C16 . . 106.04(10) ?
    C19 O8 C20 . . 115.16(10) ?
loop_
    _geom_hbond_atom_site_label_D
    _geom_hbond_atom_site_label_H
    _geom_hbond_atom_site_label_A
    _geom_hbond_site_symmetry_A
    _geom_hbond_distance_DH
    _geom_hbond_distance_HA
    _geom_hbond_distance_DA
    _geom_hbond_angle_DHA
    C1 H1 O5 1_445 0.98 2.42 3.3493(18) 159
    C2 H2A O7 1_455 0.97 2.46 3.2116(18) 134
    C3 H3 O5 2_646 0.98 2.37 3.2816(18) 155
    C4 H4B O7 2_646 0.97 2.39 3.3408(18) 168
    C15 H15A O3 1_665 0.97 2.44 3.1382(19) 128
    C16 H16 O1 2_655 0.98 2.49 3.2207(18) 131
    C26 H26 O6 1_545 0.93 2.58 3.4584(19) 157
_iucr_refine_instructions_details
;
TITL SUV221SS2_0m in P2(1)
CELL 0.71073 11.2124 8.8943 12.2577 90.000 105.345 90.000
ZERR 4.00 0.0020 0.0016 0.0022 0.000 0.002 0.000
LATT -1
SYMM -x, y+1/2, -z
SFAC C  H  N  O
UNIT 52  52  4  16
L.S. 10
ACTA
BOND $H
FMAP 2
PLAN 0
TEMP 23.000
WGHT    0.056200
FVAR       0.22186
O1    4    0.107282    0.636127    0.247813    11.00000    0.02778    0.03105 =
         0.02024    0.00642    0.00851    0.00751
O2    4    0.291040    0.207547    0.479896    11.00000    0.02426    0.02348 =
         0.02652    0.00098    0.00441    0.00846
O3    4    0.132232    0.680627    0.433070    11.00000    0.02647    0.01815 =
         0.01957    0.00095    0.00541   -0.00136
O4    4    0.153431    0.203300    0.305997    11.00000    0.02428    0.02747 =
         0.03095   -0.00772    0.00252    0.00246
O5    4    0.857539    1.192050    0.210815    11.00000    0.02022    0.02432 =
         0.02544   -0.00527    0.00571    0.00045
O6    4    0.741716    0.668296    0.064637    11.00000    0.02390    0.02089 =
         0.02131   -0.00061    0.00367   -0.00687
O7    4    0.910334    1.145230    0.049552    11.00000    0.02569    0.01674 =
         0.02243    0.00182    0.00700    0.00199
O8    4    0.828943    0.717953    0.250708    11.00000    0.01977    0.02131 =
         0.02087    0.00065    0.00442    0.00010
N1    3    0.138988    0.374678    0.439831    11.00000    0.02215    0.01693 =
         0.01985   -0.00018   -0.00035    0.00338
N2    3    0.873460    0.856514    0.110570    11.00000    0.02127    0.01993 =
         0.01670   -0.00069    0.00192   -0.00313
C1    1    0.090171    0.599291    0.336179    11.00000    0.01776    0.01959 =
         0.02010    0.00120    0.00357    0.00461
C2    1    0.031469    0.457756    0.370578    11.00000    0.01740    0.01769 =
         0.02046   -0.00035    0.00100    0.00116
AFIX  13
H2    2   -0.025546    0.401628    0.309832    11.00000   -1.20000
AFIX   0
C3    1    0.192230    0.257875    0.399383    11.00000    0.01758    0.01755 =
         0.02556    0.00163    0.00568    0.00064
C4    1    0.358256    0.082416    0.446670    11.00000    0.03770    0.03445 =
         0.02988    0.00035    0.01034    0.01870
AFIX  23
H4A   2    0.417521    0.119703    0.408128    11.00000   -1.20000
H4B   2    0.301221    0.015449    0.395852    11.00000   -1.20000
AFIX   0
C5    1    0.423871    0.000309    0.552688    11.00000    0.02285    0.02163 =
         0.03029   -0.00203    0.00680    0.00762
C6    1    0.359564   -0.101091    0.602178    11.00000    0.01743    0.02435 =
         0.04688   -0.00191    0.00330   -0.00069
AFIX  43
H6    2    0.276185   -0.118746    0.568476    11.00000   -1.20000
AFIX   0
C7    1    0.417476   -0.175901    0.700458    11.00000    0.02717    0.02434 =
         0.04717    0.00611    0.01186   -0.00050
AFIX  43
H7    2    0.372911   -0.242236    0.733193    11.00000   -1.20000
AFIX   0
C8    1    0.542958   -0.151982    0.750725    11.00000    0.02640    0.02723 =
         0.03112    0.00198    0.00366    0.00723
AFIX  43
H8    2    0.582744   -0.203328    0.816361    11.00000   -1.20000
AFIX   0
C9    1    0.190635    0.458558    0.545572    11.00000    0.02310    0.02122 =
         0.01718    0.00047    0.00370    0.00139
AFIX  23
H9A   2    0.275656    0.488602    0.553419    11.00000   -1.20000
H9B   2    0.185413    0.401649    0.611656    11.00000   -1.20000
AFIX   0
C10   1    0.102900    0.592831    0.524166    11.00000    0.02300    0.02077 =
         0.01771    0.00034    0.00545    0.00078
AFIX  13
H10   2    0.102327    0.651019    0.591917    11.00000   -1.20000
AFIX   0
C11   1   -0.022059    0.522858    0.463314    11.00000    0.01914    0.02350 =
         0.02260    0.00232    0.00557    0.00189
AFIX  23
H11A  2   -0.086583    0.596719    0.435439    11.00000   -1.20000
H11B  2   -0.049592    0.446520    0.507680    11.00000   -1.20000
AFIX   0
C12   1    0.548643    0.026245    0.604581    11.00000    0.02268    0.02397 =
         0.03462   -0.00190    0.01246    0.00058
AFIX  43
H12   2    0.592442    0.095743    0.573702    11.00000   -1.20000
AFIX   0
C13   1    0.607690   -0.051341    0.702186    11.00000    0.01650    0.03083 =
         0.03375   -0.00635    0.00425    0.00202
AFIX  43
H13   2    0.691473   -0.035484    0.735188    11.00000   -1.20000
AFIX   0
C14   1    0.907369    1.111697    0.157107    11.00000    0.01476    0.01846 =
         0.02096   -0.00187    0.00261   -0.00270
C15   1    0.966620    0.956345    0.182664    11.00000    0.01741    0.01675 =
         0.01768   -0.00104    0.00208   -0.00006
AFIX  13
H15   2    0.996898    0.928477    0.262586    11.00000   -1.20000
AFIX   0
C16   1    0.815792    0.745552    0.151001    11.00000    0.01533    0.01604 =
         0.02154   -0.00045    0.00433    0.00174
C17   1    0.670089    0.547661    0.098081    11.00000    0.02543    0.02211 =
         0.02436   -0.00024    0.00654   -0.00735
AFIX  23
H17A  2    0.614763    0.587786    0.139759    11.00000   -1.20000
H17B  2    0.724473    0.474613    0.145176    11.00000   -1.20000
AFIX   0
C18   1    0.598274    0.477053   -0.010288    11.00000    0.02008    0.01829 =
         0.02362    0.00033    0.00671   -0.00566
C19   1    0.478298    0.522435   -0.064135    11.00000    0.02099    0.02131 =
         0.03215   -0.00020    0.00899    0.00097
AFIX  43
H19   2    0.439175    0.594184   -0.030537    11.00000   -1.20000
AFIX   0
C20   1    0.416874    0.460788   -0.167954    11.00000    0.01672    0.02663 =
         0.03336    0.00421    0.00285   -0.00138
AFIX  43
H20   2    0.336298    0.490410   -0.203031    11.00000   -1.20000
AFIX   0
C21   1    0.474906    0.355544   -0.219477    11.00000    0.02685    0.02563 =
         0.02713   -0.00309    0.00155   -0.00546
AFIX  43
H21   2    0.433833    0.315216   -0.289314    11.00000   -1.20000
AFIX   0
C22   1    0.965177    1.012864    0.008160    11.00000    0.02413    0.02025 =
         0.02143   -0.00020    0.00972    0.00161
AFIX  13
H22   2    0.997025    1.032019   -0.057681    11.00000   -1.20000
AFIX   0
C23   1    1.062400    0.963267    0.114386    11.00000    0.01818    0.02125 =
         0.02351   -0.00137    0.00647    0.00087
AFIX  23
H23A  2    1.126243    1.037977    0.142164    11.00000   -1.20000
H23B  2    1.098864    0.866358    0.106389    11.00000   -1.20000
AFIX   0
C24   1    0.595275    0.310325   -0.166099    11.00000    0.02814    0.02583 =
         0.03534   -0.00562    0.00931    0.00196
AFIX  43
H24   2    0.635155    0.240590   -0.200699    11.00000   -1.20000
AFIX   0
C25   1    0.655340    0.369442   -0.061466    11.00000    0.01709    0.02377 =
         0.03343    0.00065    0.00567    0.00069
AFIX  43
H25   2    0.734692    0.336791   -0.025068    11.00000   -1.20000
AFIX   0
C26   1    0.867246    0.889457   -0.008656    11.00000    0.02388    0.02256 =
         0.01653   -0.00071    0.00364   -0.00177
AFIX  23
H26A  2    0.786202    0.925704   -0.049712    11.00000   -1.20000
H26B  2    0.889133    0.802614   -0.047160    11.00000   -1.20000
HKLF 4 1 1 0 0 0 1 0 0 0 1
REM  SUV221SS2_0m in P2(1)
REM R1 =  0.0332 for   5393 Fo > 4sig(Fo)  and  0.0343 for all   5558 data
REM    325 parameters refined using      1 restraints
END
WGHT      0.0569      0.1355
REM Highest difference peak  0.267,  deepest hole -0.193,  1-sigma level  0.044
Q1    1   0.8738  0.8612  0.0539  11.00000  0.05    0.27
Q2    1   0.0565  0.5247  0.3499  11.00000  0.05    0.26
Q3    1   0.9631  1.0514 -0.0624  11.00000  0.05    0.25
Q4    1   0.9305  1.0288  0.1698  11.00000  0.05    0.24
Q5    1   0.6259  0.5101  0.0450  11.00000  0.05    0.24
Q6    1   0.8317  0.7041  0.1952  11.00000  0.05    0.23
Q7    1   0.1474  0.5261  0.5358  11.00000  0.05    0.22
Q8    1   0.9102  1.1310  0.1031  11.00000  0.05    0.21
Q9    1   0.1234  0.6489  0.4780  11.00000  0.05    0.21
Q10   1   0.0389  0.5606  0.4993  11.00000  0.05    0.21
Q11   1  -0.0109  0.5180  0.3979  11.00000  0.05    0.21
Q12   1   1.0248  0.9908  0.0519  11.00000  0.05    0.21
Q13   1   0.7425  0.6901  0.0064  11.00000  0.05    0.21
Q14   1   0.1962  0.2624  0.3370  11.00000  0.05    0.20
Q15   1   0.1340  0.6633  0.5793  11.00000  0.05    0.20
Q16   1   0.3861 -0.0888  0.5513  11.00000  0.05    0.19
Q17   1   0.9093  0.9550 -0.0031  11.00000  0.05    0.19
Q18   1   0.3971  0.0264  0.4997  11.00000  0.05    0.19
Q19   1   0.6215  0.4597 -0.0528  11.00000  0.05    0.19
Q20   1   0.3894 -0.0323  0.5933  11.00000  0.05    0.19
;
