# Supplementary material for: Crystal structure of benzyl 3-oxo-2-oxa-5-aza­bicyclo­[2.2.1]heptane-5-carboxyl­ate
Source: Acta Crystallogr E Crystallogr Commun. 2015 Jun 6;71(Pt 7):o447–8. doi: 10.1107/S2056989015010464 (PMC4518953; doi:10.1107/S2056989015010464)
Supplement: Supplementary file 2 [file e-71-0o447-Isup2.hkl]

# 
# h,k,l, Fc-squared, Fo-squared, sigma(Fo-squared) and status flag 
# 
data_I
_shelx_title ' SUV221SS2_0m in P2(1)' 
_shelx_refln_list_code          4 
_shelx_F_calc_maximum      137.69 
_exptl_crystal_F_000       520.00 
_reflns_d_resolution_high  0.8401 
 
loop_ 
 _symmetry_equiv_pos_as_xyz 
 'x, y, z' 
 '-x, y+1/2, -z' 
 
_cell_length_a    11.2124 
_cell_length_b     8.8943 
_cell_length_c    12.2577 
_cell_angle_alpha  90.000 
_cell_angle_beta  105.345 
_cell_angle_gamma  90.000 
 
_shelx_F_squared_multiplier     1.000 
 
loop_ 
 _refln_index_h 
 _refln_index_k 
 _refln_index_l 
 _refln_F_squared_calc 
 _refln_F_squared_meas 
 _refln_F_squared_sigma 
 _refln_observed_status 
   0 -10   0       28.13       31.72      2.72 o 
   1 -10   0       12.71       11.83      1.16 o 
   2 -10   0       50.02       55.55      2.68 o 
   3 -10   0        0.14       -0.97      0.97 o 
   4 -10   0      117.49      133.00      5.43 o 
   1  -9   0       38.11       42.62      2.06 o 
   2  -9   0       91.76       93.99      4.22 o 
   3  -9   0       13.60       14.60      1.24 o 
   4  -9   0      164.11      169.70     11.19 o 
   5  -9   0       23.72       23.59      1.65 o 
   6  -9   0       22.93       23.64      1.79 o 
   0  -8   0      321.23      322.21     11.56 o 
   1  -8   0       25.62       23.13      0.99 o 
   2  -8   0       40.49       37.56      1.57 o 
   3  -8   0       76.85       75.14      2.58 o 
   4  -8   0       91.03       89.53      3.78 o 
   5  -8   0       44.19       45.74      2.34 o 
   6  -8   0        8.66        8.91      1.10 o 
   7  -8   0       56.17       58.52      2.89 o 
   8  -8   0       52.45       43.04      2.34 o 
   1  -7   0      212.50      196.46      5.11 o 
   2  -7   0      267.51      261.71      6.71 o 
   3  -7   0       94.02       89.15      2.53 o 
   4  -7   0      510.99      496.94     14.64 o 
   5  -7   0      128.21      122.03      4.95 o 
   6  -7   0      260.03      254.23      9.84 o 
   7  -7   0       49.58       45.68      2.34 o 
   8  -7   0       79.98       79.90      3.58 o 
   9  -7   0       32.45       28.29      1.85 o 
   0  -6   0      840.08      848.91     29.51 o 
   1  -6   0       97.77      108.12      2.89 o 
   2  -6   0      655.21      647.52     16.29 o 
   3  -6   0      357.21      354.55      9.12 o 
   4  -6   0       56.31       61.84      2.17 o 
   5  -6   0      244.41      257.87     10.02 o 
   6  -6   0     1505.13     1560.91     54.48 o 
   7  -6   0      685.79      691.69     30.74 o 
   8  -6   0      113.33      107.99      4.40 o 
   9  -6   0       15.20       13.20      1.30 o 
  10  -6   0      468.26      472.16     26.27 o 
   1  -5   0     1480.61     1451.81     41.82 o 
   2  -5   0      463.17      438.88     11.02 o 
   3  -5   0      190.21      191.01      5.93 o 
   4  -5   0       33.47       32.75      1.57 o 
   5  -5   0      357.66      376.54      9.97 o 
   6  -5   0      561.45      534.91     28.62 o 
   7  -5   0      252.08      263.79      9.56 o 
   8  -5   0      147.74      152.15      5.98 o 
   9  -5   0      631.71      657.92     23.39 o 
  10  -5   0       43.32       43.91      2.27 o 
  11  -5   0       10.08        8.56      1.75 o 
   0  -4   0     1706.06     1651.75     69.57 o 
   1  -4   0     2211.29     2139.05     52.92 o 
   2  -4   0      908.79      913.49     34.83 o 
   3  -4   0      295.91      330.10      8.71 o 
   4  -4   0     1501.08     1564.07     38.16 o 
   5  -4   0     2258.12     2225.21     76.37 o 
   6  -4   0      397.35      409.40     18.90 o 
   7  -4   0      363.07      386.19     11.03 o 
   8  -4   0      751.76      789.45     21.74 o 
   9  -4   0      798.28      837.64     23.11 o 
  10  -4   0       42.86       48.36      1.90 o 
  11  -4   0       85.76       87.56      5.45 o 
   1  -3   0      353.92      324.48     12.36 o 
   2  -3   0     4857.17     4781.29    173.85 o 
   3  -3   0     2296.75     2392.29     56.73 o 
   4  -3   0      202.83      243.46      9.89 o 
   5  -3   0      470.11      564.27     19.38 o 
   6  -3   0      961.31     1015.58     34.74 o 
   7  -3   0      333.23      383.69     10.55 o 
   8  -3   0      609.52      650.97     17.67 o 
   9  -3   0      380.77      386.25     10.59 o 
  10  -3   0      529.22      539.78     28.02 o 
  11  -3   0       19.12       20.57      1.40 o 
  12  -3   0      134.25      142.49      5.55 o 
   0  -2   0     1092.14      888.54     35.41 o 
   1  -2   0     3855.35     3741.58    149.59 o 
   2  -2   0     6982.53     6913.26    193.57 o 
   3  -2   0     4789.97     5046.73    132.74 o 
   4  -2   0      722.74      837.81     17.29 o 
   5  -2   0     2029.71     2222.44     46.29 o 
   6  -2   0      466.69      475.52     10.04 o 
   7  -2   0      287.92      305.21      7.15 o 
   8  -2   0       23.91       24.99      0.87 o 
   9  -2   0       91.03       94.49      2.48 o 
  10  -2   0       73.24       73.00      2.94 o 
  11  -2   0      266.60      268.66      9.17 o 
  12  -2   0       94.63       92.67      3.82 o 
   1  -1   0     1892.73     1727.95     67.60 o 
   2  -1   0     9637.30     9763.97    344.63 o 
   3  -1   0     7201.56     7993.21    177.15 o 
   4  -1   0     1873.85     1992.80     45.03 o 
   5  -1   0      176.95      213.34      4.92 o 
   6  -1   0      837.25      942.43     21.47 o 
   7  -1   0     1196.02     1280.40     29.04 o 
   8  -1   0      489.87      486.79     11.37 o 
   9  -1   0       84.85       82.90      2.40 o 
  10  -1   0      113.59      116.19      4.32 o 
  11  -1   0      368.01      373.15     12.88 o 
  12  -1   0        0.65        3.28      0.88 o 
   1   0   0     2637.15     2482.74    123.17 o 
   2   0   0     2112.17     2185.49     50.15 o 
   3   0   0     1912.70     2166.35     49.48 o 
   4   0   0     7251.31     7836.70    178.73 o 
   5   0   0       75.15       70.06      1.74 o 
   6   0   0        2.91        5.53      0.31 o 
   7   0   0      776.13      821.89     18.95 o 
   8   0   0       34.48       36.77      1.29 o 
   9   0   0        1.70        3.46      0.40 o 
  10   0   0        0.02        0.50      0.58 o 
  11   0   0        1.10        0.19      0.55 o 
  12   0   0        0.21       -0.32      0.61 o 
   1   1   0     1893.17     1856.26     39.53 o 
   2   1   0     9632.13     9842.03    317.70 o 
   3   1   0     7200.25     7568.29    177.16 o 
   4   1   0     1874.98     1946.43     44.96 o 
   5   1   0      177.08      206.40      4.90 o 
   6   1   0      836.96      924.84     21.40 o 
   7   1   0     1197.12     1250.13     29.00 o 
   8   1   0      489.74      493.74     12.84 o 
   9   1   0       84.85       78.37      2.36 o 
  10   1   0      113.68      114.40      3.34 o 
  11   1   0      367.39      378.69     12.82 o 
  12   1   0        0.66        1.63      0.65 o 
   0   2   0     1086.04      903.86     27.22 o 
   1   2   0     3852.80     3726.75     79.70 o 
   2   2   0     6984.32     7170.82    154.60 o 
   3   2   0     4792.15     5070.05    110.37 o 
   4   2   0      723.05      817.07     21.42 o 
   5   2   0     2029.20     2251.59     57.34 o 
   6   2   0      467.01      481.56     12.47 o 
   7   2   0      288.75      298.89      8.00 o 
   8   2   0       23.97       24.48      1.27 o 
   9   2   0       91.31       96.02      2.79 o 
  10   2   0       73.46       68.44      3.06 o 
  11   2   0      266.83      257.62      9.11 o 
  12   2   0       94.64       93.86      3.77 o 
   1   3   0      353.90      330.60      7.09 o 
   2   3   0     4855.60     4833.18    117.34 o 
   3   3   0     2296.61     2358.29     52.07 o 
   4   3   0      202.71      226.43      5.20 o 
   5   3   0      470.54      571.74     12.55 o 
   6   3   0      961.30     1017.10     22.26 o 
   7   3   0      332.99      369.45      9.90 o 
   8   3   0      608.59      622.99     16.65 o 
   9   3   0      380.97      366.66      9.97 o 
  10   3   0      530.08      517.34     13.84 o 
  11   3   0       19.21       18.77      1.30 o 
  12   3   0      134.26      131.93      7.01 o 
   0   4   0     1706.79     1577.40     48.94 o 
   1   4   0     2211.92     2172.48     46.17 o 
   2   4   0      908.28      947.13     22.83 o 
   3   4   0      295.16      331.92      7.33 o 
   4   4   0     1499.41     1628.58     34.96 o 
   5   4   0     2255.84     2368.62     50.20 o 
   6   4   0      397.29      418.81      9.21 o 
   7   4   0      363.55      398.39      8.80 o 
   8   4   0      751.13      779.37     17.36 o 
   9   4   0      798.12      830.30     21.74 o 
  10   4   0       42.67       44.07      1.85 o 
  11   4   0       85.77       86.01      4.67 o 
   1   5   0     1481.66     1475.59     31.49 o 
   2   5   0      462.27      443.80     10.96 o 
   3   5   0      189.43      185.04      4.79 o 
   4   5   0       33.56       33.92      0.93 o 
   5   5   0      357.64      385.87      8.50 o 
   6   5   0      560.98      562.89     12.21 o 
   7   5   0      252.22      257.19      5.93 o 
   8   5   0      148.08      156.55      4.11 o 
   9   5   0      631.45      657.70     20.34 o 
  10   5   0       42.98       43.96      1.85 o 
  11   5   0       10.07        9.53      1.36 o 
   0   6   0      839.32      833.61     35.61 o 
   1   6   0       97.58      107.97      2.84 o 
   2   6   0      656.33      664.37     16.20 o 
   3   6   0      357.41      372.10      9.09 o 
   4   6   0       56.53       64.30      1.59 o 
   5   6   0      245.03      272.47      6.07 o 
   6   6   0     1504.87     1555.23     38.46 o 
   7   6   0      684.51      705.77     17.43 o 
   8   6   0      113.74      107.84      2.95 o 
   9   6   0       15.31       16.25      1.03 o 
  10   6   0      468.36      495.72     15.18 o 
   1   7   0      212.36      197.76     11.29 o 
   2   7   0      267.52      262.51      8.05 o 
   3   7   0       93.86       91.83      2.96 o 
   4   7   0      510.81      506.71     20.68 o 
   5   7   0      128.13      126.03      4.20 o 
   6   7   0      260.03      272.13      7.91 o 
   7   7   0       49.50       47.41      1.50 o 
   8   7   0       80.08       85.93      3.99 o 
   9   7   0       32.33       32.03      2.92 o 
   0   8   0      321.89      308.81     13.82 o 
   1   8   0       25.61       24.42      1.10 o 
   2   8   0       40.28       38.82      1.51 o 
   3   8   0       77.06       73.06      2.54 o 
   4   8   0       91.03       88.55      3.03 o 
   5   8   0       44.08       47.21      1.79 o 
   6   8   0        8.61        8.15      1.17 o 
   7   8   0       55.98       59.95      2.63 o 
   8   8   0       52.39       43.78      2.53 o 
   1   9   0       38.31       37.07      1.95 o 
   2   9   0       92.06       86.40      3.03 o 
   3   9   0       13.66       12.78      0.83 o 
   4   9   0      163.98      174.04      5.50 o 
   5   9   0       23.79       24.19      1.85 o 
   6   9   0       22.91       27.74      1.24 o 
   0  10   0       28.03       28.80      1.95 o 
   1  10   0       12.72       11.39      0.83 o 
   2  10   0       49.84       54.23      2.06 o 
   3  10   0        0.15        0.49      0.68 o 
   4  10   0      117.45      130.13      4.33 o 
  -4 -10   1       37.87       41.83      2.40 o 
  -3 -10   1       72.06       72.97      3.44 o 
  -2 -10   1       11.79       10.59      1.16 o 
  -1 -10   1       17.07       17.97      1.44 o 
   0 -10   1      108.02      117.06      4.68 o 
   1 -10   1       53.85       60.23      2.89 o 
   2 -10   1        8.86        9.80      1.16 o 
   3 -10   1       39.27       38.92      3.11 o 
  -6  -9   1       10.54       13.53      1.65 o 
  -5  -9   1       11.79       10.52      1.24 o 
  -4  -9   1       96.31       89.35      5.35 o 
  -3  -9   1      163.96      156.91      6.12 o 
  -2  -9   1       71.84       71.53      2.51 o 
  -1  -9   1       21.76       22.18      1.24 o 
   0  -9   1      117.76      122.93      3.93 o 
   1  -9   1      225.86      242.17      8.87 o 
   2  -9   1       74.87       74.60      3.23 o 
   3  -9   1       41.58       46.63      2.63 o 
   4  -9   1        3.92        3.22      0.83 o 
   5  -9   1       21.08       20.24      1.65 o 
   6  -9   1       82.29       87.78      3.92 o 
  -8  -8   1       19.97       22.07      1.65 o 
  -7  -8   1        5.45        4.45      0.96 o 
  -6  -8   1       19.55       20.91      1.58 o 
  -5  -8   1      171.96      167.86      9.34 o 
  -4  -8   1       65.77       63.02      4.18 o 
  -3  -8   1       12.50       14.17      0.97 o 
  -2  -8   1        7.86        7.42      0.67 o 
  -1  -8   1       78.84       77.33      2.58 o 
   0  -8   1      114.94      110.91      3.56 o 
   1  -8   1       42.68       41.89      1.43 o 
   2  -8   1      131.01      129.35      3.53 o 
   3  -8   1        2.82        2.38      0.56 o 
   4  -8   1      186.69      178.73      6.95 o 
   5  -8   1       72.91       68.49      5.74 o 
   6  -8   1       37.16       36.07      2.06 o 
   7  -8   1       10.13       11.20      1.24 o 
   8  -8   1       15.46       16.12      1.44 o 
  -9  -7   1       64.35       60.91      2.96 o 
  -8  -7   1       44.08       43.19      2.43 o 
  -7  -7   1      109.73      103.93      4.54 o 
  -6  -7   1      187.03      173.97      6.88 o 
  -5  -7   1       62.33       57.66      2.68 o 
  -4  -7   1        0.59        0.19      0.55 o 
  -3  -7   1      206.88      200.15      6.10 o 
  -2  -7   1      109.10      101.86      3.29 o 
  -1  -7   1       23.42       21.34      0.90 o 
   0  -7   1        8.21        8.12      0.55 o 
   1  -7   1        3.48        3.90      0.43 o 
   2  -7   1      187.72      180.85      4.84 o 
   3  -7   1      336.18      334.45      8.61 o 
   4  -7   1       26.68       27.67      1.92 o 
   5  -7   1       57.16       55.27      2.61 o 
   6  -7   1       23.20       24.05      1.51 o 
   7  -7   1       67.48       67.80      3.09 o 
   8  -7   1        9.27       10.70      1.16 o 
   9  -7   1        3.47        3.32      1.56 o 
 -10  -6   1       11.47       11.15      1.22 o 
  -9  -6   1       13.74        9.73      1.10 o 
  -8  -6   1       12.47       10.73      1.10 o 
  -7  -6   1      108.24      108.08      4.47 o 
  -6  -6   1       89.08       85.06      3.72 o 
  -5  -6   1      163.82      156.68      6.12 o 
  -4  -6   1        4.54        4.77      0.52 o 
  -3  -6   1      101.97      103.85      2.82 o 
  -2  -6   1       59.56       64.47      1.84 o 
  -1  -6   1       84.53       78.86      2.19 o 
   0  -6   1      373.03      368.00      9.31 o 
   1  -6   1       41.03       37.74      1.21 o 
   2  -6   1       14.64       15.39      0.72 o 
   3  -6   1       49.29       47.63      1.76 o 
   4  -6   1       16.58       15.57      0.90 o 
   5  -6   1        5.83        6.62      0.83 o 
   6  -6   1      236.83      238.29     14.59 o 
   7  -6   1      331.88      363.29     13.00 o 
   8  -6   1       40.20       39.55      2.43 o 
   9  -6   1       42.56       42.31      3.99 o 
  10  -6   1       35.38       41.90      2.27 o 
 -11  -5   1       40.15       43.59      3.50 o 
 -10  -5   1       20.79       19.37      1.44 o 
  -9  -5   1       96.08      102.00      4.86 o 
  -8  -5   1      806.92      813.06     48.19 o 
  -7  -5   1      131.86      135.39      4.05 o 
  -6  -5   1       28.55       29.52      1.17 o 
  -5  -5   1       14.95       17.07      0.98 o 
  -4  -5   1       81.70       96.40      2.56 o 
  -3  -5   1       42.56       42.32      1.53 o 
  -2  -5   1        9.69       10.98      0.53 o 
  -1  -5   1       85.63       79.92      2.16 o 
   0  -5   1       71.84       72.57      1.95 o 
   1  -5   1      203.67      212.68      5.40 o 
   2  -5   1       89.70       91.45      3.27 o 
   3  -5   1       48.80       52.17      1.46 o 
   4  -5   1      271.82      270.20      7.94 o 
   5  -5   1      329.29      342.88     10.07 o 
   6  -5   1       59.56       55.44      3.11 o 
   7  -5   1       64.31       68.16      5.16 o 
   8  -5   1       34.61       35.65      3.41 o 
   9  -5   1       36.41       35.75      1.99 o 
  10  -5   1       49.77       51.02      2.54 o 
  11  -5   1      141.87      156.64      8.76 o 
 -12  -4   1       20.70       25.30      1.63 o 
 -11  -4   1       77.04       78.27      3.21 o 
 -10  -4   1       15.60       16.22      3.89 o 
  -9  -4   1       39.59       40.78      1.56 o 
  -8  -4   1        3.94        4.28      0.87 o 
  -7  -4   1      161.53      168.39      4.88 o 
  -6  -4   1      462.69      484.91     13.34 o 
  -5  -4   1      149.15      152.85      6.35 o 
  -4  -4   1      156.92      153.47      4.26 o 
  -3  -4   1       51.08       52.80      2.03 o 
  -2  -4   1       93.36       93.36      3.62 o 
  -1  -4   1      159.20      153.55      4.75 o 
   0  -4   1      162.98      155.42      3.94 o 
   1  -4   1       62.59       61.14      1.97 o 
   2  -4   1      345.08      348.97      8.62 o 
   3  -4   1       28.21       29.32      1.40 o 
   4  -4   1      155.25      152.88      3.87 o 
   5  -4   1       31.63       29.83      0.99 o 
   6  -4   1      227.82      226.41      6.59 o 
   7  -4   1        5.21        5.69      0.63 o 
   8  -4   1       31.01       31.14      1.29 o 
   9  -4   1      109.92      111.39      3.55 o 
  10  -4   1       23.20       22.74      1.51 o 
  11  -4   1       35.00       37.56      3.11 o 
 -12  -3   1       16.44       18.79      1.36 o 
 -11  -3   1       18.54       23.86      1.65 o 
 -10  -3   1       96.26       98.55      2.96 o 
  -9  -3   1      248.40      258.82      6.13 o 
  -8  -3   1        3.82        3.50      0.37 o 
  -7  -3   1        1.52        3.22      0.56 o 
  -6  -3   1      317.34      349.77      9.58 o 
  -5  -3   1      294.58      312.81      7.59 o 
  -4  -3   1       14.63       15.76      1.43 o 
  -3  -3   1      154.54      158.17      4.44 o 
  -2  -3   1       60.97       64.18      3.29 o 
  -1  -3   1      297.21      301.71      8.37 o 
   0  -3   1       86.18       87.89      2.28 o 
   1  -3   1       78.15       77.22      2.33 o 
   2  -3   1      147.81      153.54      3.77 o 
   3  -3   1       59.57       65.61      3.21 o 
   4  -3   1      153.40      163.07      4.12 o 
   5  -3   1       64.55       66.23      3.09 o 
   6  -3   1      265.21      283.93      7.21 o 
   7  -3   1       80.82       81.47      2.53 o 
   8  -3   1      111.44      115.83      3.50 o 
   9  -3   1      219.66      236.49      6.70 o 
  10  -3   1       73.83       88.93      3.89 o 
  11  -3   1       71.03       70.72      2.99 o 
  12  -3   1        5.73        6.81      0.93 o 
 -12  -2   1      104.08      105.55      4.15 o 
 -11  -2   1      273.23      280.27      9.72 o 
 -10  -2   1       48.19       47.04      1.62 o 
  -9  -2   1       73.97       75.54      2.30 o 
  -8  -2   1       56.62       60.76      1.61 o 
  -7  -2   1      178.76      178.06      4.25 o 
  -6  -2   1      186.32      196.34      4.61 o 
  -5  -2   1      258.56      284.52      6.57 o 
  -4  -2   1      501.88      520.28     12.95 o 
  -3  -2   1      170.54      174.92      8.73 o 
  -2  -2   1      226.73      220.21     15.01 o 
  -1  -2   1       18.64       16.89      1.26 o 
   0  -2   1      376.28      325.56      8.96 o 
   1  -2   1       41.55       42.17      1.00 o 
   2  -2   1      408.68      397.82      9.74 o 
   3  -2   1       79.85       77.06      2.19 o 
   4  -2   1      490.80      507.79     20.42 o 
   5  -2   1      186.20      208.31      4.88 o 
   6  -2   1       25.87       28.46      0.98 o 
   7  -2   1       26.49       26.58      0.87 o 
   8  -2   1       16.33       20.33      0.93 o 
   9  -2   1       79.51       81.06      2.53 o 
  10  -2   1      113.23      113.77      4.24 o 
  11  -2   1       64.09       63.98      2.80 o 
  12  -2   1        7.16        9.12      1.03 o 
 -13  -1   1       42.50       42.41      2.15 o 
 -12  -1   1       46.00       45.39      2.19 o 
 -11  -1   1        4.19        4.17      0.75 o 
 -10  -1   1      169.33      168.86      4.75 o 
  -9  -1   1      120.61      123.48      3.45 o 
  -8  -1   1        8.18       10.20      0.51 o 
  -7  -1   1      361.04      395.65      9.17 o 
  -6  -1   1      123.09      135.19      3.23 o 
  -5  -1   1       29.72       33.46      1.11 o 
  -4  -1   1      132.23      139.79      3.26 o 
  -3  -1   1       58.31       59.10      1.45 o 
  -2  -1   1       94.28       91.40      4.10 o 
  -1  -1   1        3.97       -0.52      0.52 o 
   0  -1   1      103.83       94.10      2.43 o 
   1  -1   1     1101.72      958.89     23.77 o 
   2  -1   1      347.77      301.68     18.55 o 
   3  -1   1      648.24      688.31     15.33 o 
   4  -1   1      229.81      256.22      5.84 o 
   5  -1   1      151.35      183.88      4.30 o 
   6  -1   1       58.88       68.44      1.73 o 
   7  -1   1       72.48       75.45      1.89 o 
   8  -1   1       20.88       21.28      0.98 o 
   9  -1   1      233.83      246.03      8.36 o 
  10  -1   1       15.35       18.07      1.22 o 
  11  -1   1       95.63      103.40      3.96 o 
  12  -1   1        6.67        5.15      0.93 o 
 -13   0   1       44.94       46.27      2.24 o 
 -12   0   1       32.51       34.20      1.77 o 
 -11   0   1       16.16       17.27      1.22 o 
 -10   0   1        9.23       10.87      0.67 o 
  -9   0   1        5.30        5.87      0.48 o 
  -8   0   1        0.11        0.33      0.28 o 
  -7   0   1      739.46      812.88     18.72 o 
  -6   0   1      384.80      410.42      9.49 o 
  -5   0   1      227.24      235.14      5.51 o 
  -4   0   1      387.51      431.19      9.92 o 
  -3   0   1      571.39      626.97     14.40 o 
  -2   0   1      215.41      215.41      7.12 o 
  -1   0   1      244.82      190.67     27.44 o 
   0   0   1       10.37       -1.95      1.95 o 
   1   0   1      147.00      143.21      3.96 o 
   2   0   1      333.66      338.98      7.77 o 
   3   0   1       65.42       75.33      1.81 o 
   4   0   1       34.50       39.41      0.99 o 
   5   0   1      196.12      211.51      4.97 o 
   6   0   1      150.58      174.99      4.18 o 
   7   0   1       15.15       21.47      0.71 o 
   8   0   1       93.89       87.87      2.21 o 
   9   0   1        5.53        4.61      0.61 o 
  10   0   1        6.40        8.62      0.97 o 
  11   0   1      132.19      125.96      6.91 o 
  12   0   1      194.05      192.29      6.98 o 
 -13   1   1       42.71       42.40      2.19 o 
 -12   1   1       46.06       46.83      2.19 o 
 -11   1   1        4.19        4.48      0.54 o 
 -10   1   1      169.80      173.68      5.12 o 
  -9   1   1      121.17      120.09      3.45 o 
  -8   1   1        8.13        9.02      0.54 o 
  -7   1   1      361.06      388.41     10.31 o 
  -6   1   1      123.11      134.02      3.61 o 
  -5   1   1       29.76       32.01      0.87 o 
  -4   1   1      132.09      136.04      3.69 o 
  -3   1   1       58.26       57.28      2.32 o 
  -2   1   1       94.19       88.77      3.59 o 
  -1   1   1        3.95       -0.24      0.24 o 
   0   1   1      103.87       88.43      2.39 o 
   1   1   1     1102.23     1025.90     21.80 o 
   2   1   1      347.65      320.89      7.24 o 
   3   1   1      647.79      650.47     15.31 o 
   4   1   1      229.88      246.76      5.84 o 
   5   1   1      151.47      179.32      4.28 o 
   6   1   1       58.67       65.76      1.69 o 
   7   1   1       72.43       73.21      1.86 o 
   8   1   1       20.87       20.91      0.82 o 
   9   1   1      234.35      235.03      8.36 o 
  10   1   1       15.34       18.62      1.17 o 
  11   1   1       95.34      101.32      3.96 o 
  12   1   1        6.69        5.92      0.89 o 
 -12   2   1      104.11      107.33      4.10 o 
 -11   2   1      273.76      282.40      7.66 o 
 -10   2   1       48.28       48.26      2.38 o 
  -9   2   1       74.00       75.37      2.22 o 
  -8   2   1       56.62       57.72      1.79 o 
  -7   2   1      178.42      173.41      4.87 o 
  -6   2   1      186.59      192.32      6.50 o 
  -5   2   1      258.08      275.54      8.21 o 
  -4   2   1      501.42      538.51     13.63 o 
  -3   2   1      170.39      178.85      4.66 o 
  -2   2   1      226.42      213.51      4.31 o 
  -1   2   1       18.57       15.26      0.49 o 
   0   2   1      375.73      333.10      8.12 o 
   1   2   1       41.61       43.70      1.12 o 
   2   2   1      408.71      412.43      8.88 o 
   3   2   1       79.83       79.76      1.84 o 
   4   2   1      490.88      514.10     11.25 o 
   5   2   1      186.11      204.08      5.47 o 
   6   2   1       26.00       30.29      1.00 o 
   7   2   1       26.42       26.30      0.92 o 
   8   2   1       16.45       19.93      0.80 o 
   9   2   1       79.61       77.39      2.34 o 
  10   2   1      113.35      110.29      4.18 o 
  11   2   1       64.08       64.55      2.74 o 
  12   2   1        7.15       10.66      1.08 o 
 -12   3   1       16.36       18.68      1.75 o 
 -11   3   1       18.55       21.44      1.16 o 
 -10   3   1       96.10       96.57      2.90 o 
  -9   3   1      248.29      250.81      6.85 o 
  -8   3   1        3.87        4.24      0.59 o 
  -7   3   1        1.48        2.28      0.34 o 
  -6   3   1      317.03      335.59      9.01 o 
  -5   3   1      294.29      309.44      6.94 o 
  -4   3   1       14.62       16.09      0.73 o 
  -3   3   1      154.55      155.69      3.56 o 
  -2   3   1       61.11       61.00      1.41 o 
  -1   3   1      297.17      295.49      6.47 o 
   0   3   1       86.16       88.65      1.97 o 
   1   3   1       78.17       76.44      1.95 o 
   2   3   1      147.89      153.02      3.89 o 
   3   3   1       59.56       64.62      1.53 o 
   4   3   1      153.18      170.18      3.77 o 
   5   3   1       64.62       67.35      1.59 o 
   6   3   1      265.39      277.41      6.28 o 
   7   3   1       80.81       80.09      1.98 o 
   8   3   1      111.39      112.94      3.20 o 
   9   3   1      219.71      225.56      6.29 o 
  10   3   1       73.84       81.46      6.81 o 
  11   3   1       71.16       68.21      2.88 o 
  12   3   1        5.75        6.22      1.26 o 
 -12   4   1       20.53       20.82      1.95 o 
 -11   4   1       77.13       78.16      2.88 o 
 -10   4   1       15.58       14.16      0.96 o 
  -9   4   1       39.54       39.70      1.34 o 
  -8   4   1        3.94        5.54      0.37 o 
  -7   4   1      161.96      165.67      3.84 o 
  -6   4   1      463.17      475.67     10.65 o 
  -5   4   1      149.22      155.37      3.53 o 
  -4   4   1      156.87      151.22      3.46 o 
  -3   4   1       51.30       52.34      2.13 o 
  -2   4   1       93.59       93.97      2.09 o 
  -1   4   1      159.19      155.97      3.40 o 
   0   4   1      162.85      151.00      3.38 o 
   1   4   1       62.58       60.88      1.61 o 
   2   4   1      344.89      334.41      9.97 o 
   3   4   1       28.21       30.20      0.79 o 
   4   4   1      155.03      156.25      3.53 o 
   5   4   1       31.57       32.69      0.89 o 
   6   4   1      228.08      235.47      5.24 o 
   7   4   1        5.26        5.75      0.33 o 
   8   4   1       31.06       32.19      1.15 o 
   9   4   1      109.91      112.72      3.27 o 
  10   4   1       23.08       25.84      1.95 o 
  11   4   1       34.97       34.25      2.53 o 
 -11   5   1       40.04       44.83      1.91 o 
 -10   5   1       20.64       21.14      1.16 o 
  -9   5   1       96.33       98.48      2.77 o 
  -8   5   1      807.38      821.09     20.20 o 
  -7   5   1      131.77      132.86      3.55 o 
  -6   5   1       28.41       29.11      0.85 o 
  -5   5   1       15.06       18.43      0.60 o 
  -4   5   1       81.81       95.99      2.28 o 
  -3   5   1       42.71       45.42      1.27 o 
  -2   5   1        9.72       11.52      0.39 o 
  -1   5   1       85.77       80.25      1.85 o 
   0   5   1       71.65       69.53      1.65 o 
   1   5   1      203.70      211.85      5.35 o 
   2   5   1       89.57       87.10      2.86 o 
   3   5   1       48.84       52.45      1.33 o 
   4   5   1      271.80      268.54      6.04 o 
   5   5   1      329.26      344.57      7.71 o 
   6   5   1       59.50       63.85      1.57 o 
   7   5   1       64.39       67.90      1.73 o 
   8   5   1       34.58       35.03      1.26 o 
   9   5   1       36.28       36.13      1.58 o 
  10   5   1       49.73       50.98      3.11 o 
  11   5   1      142.13      147.89      7.59 o 
 -10   6   1       11.48       11.61      0.97 o 
  -9   6   1       13.74       11.76      0.71 o 
  -8   6   1       12.45       11.19      0.66 o 
  -7   6   1      108.17      112.99      3.03 o 
  -6   6   1       88.88       95.40      2.54 o 
  -5   6   1      164.10      164.33      4.23 o 
  -4   6   1        4.59        4.19      0.34 o 
  -3   6   1      101.91      105.49      4.49 o 
  -2   6   1       59.62       64.56      2.05 o 
  -1   6   1       84.61       77.16      2.31 o 
   0   6   1      373.82      372.42      9.24 o 
   1   6   1       41.05       37.97      1.23 o 
   2   6   1       14.76       15.83      0.59 o 
   3   6   1       49.19       52.09      1.45 o 
   4   6   1       16.70       18.13      0.63 o 
   5   6   1        5.83        6.28      0.38 o 
   6   6   1      236.36      241.16      5.47 o 
   7   6   1      331.68      354.47      9.05 o 
   8   6   1       40.21       41.66      1.72 o 
   9   6   1       42.60       43.29      1.77 o 
  10   6   1       35.45       39.89      2.72 o 
  -9   7   1       64.18       63.53      3.60 o 
  -8   7   1       43.67       43.72      1.45 o 
  -7   7   1      109.80      119.91      3.14 o 
  -6   7   1      187.09      185.47      7.67 o 
  -5   7   1       62.37       59.55      2.06 o 
  -4   7   1        0.60        0.39      0.28 o 
  -3   7   1      207.01      198.58      6.19 o 
  -2   7   1      109.27      103.68      4.09 o 
  -1   7   1       23.33       22.48      0.96 o 
   0   7   1        8.29        7.71      1.26 o 
   1   7   1        3.44        4.38      0.41 o 
   2   7   1      188.06      190.14      4.79 o 
   3   7   1      336.40      342.20      8.92 o 
   4   7   1       26.65       29.07      0.93 o 
   5   7   1       57.07       60.62      1.72 o 
   6   7   1       23.24       24.86      1.02 o 
   7   7   1       67.38       70.44      3.31 o 
   8   7   1        9.24        9.57      0.75 o 
   9   7   1        3.45        3.69      0.97 o 
  -8   8   1       19.96       20.77      1.75 o 
  -7   8   1        5.47        5.11      0.61 o 
  -6   8   1       19.61       21.84      1.03 o 
  -5   8   1      171.92      167.36      5.37 o 
  -4   8   1       65.92       62.39      2.20 o 
  -3   8   1       12.59       13.80      1.07 o 
  -2   8   1        7.86        6.36      0.55 o 
  -1   8   1       78.93       72.68      2.61 o 
   0   8   1      114.84      107.13      3.58 o 
   1   8   1       42.74       41.69      1.58 o 
   2   8   1      131.11      126.02      4.13 o 
   3   8   1        2.83        3.41      0.58 o 
   4   8   1      186.57      186.00      5.78 o 
   5   8   1       73.06       72.81      4.09 o 
   6   8   1       37.31       37.40      2.24 o 
   7   8   1       10.07       10.90      1.17 o 
   8   8   1       15.49       15.50      1.17 o 
  -6   9   1       10.46       11.87      1.07 o 
  -5   9   1       11.79       13.68      1.46 o 
  -4   9   1       96.33       91.22      3.09 o 
  -3   9   1      163.60      155.72      5.02 o 
  -2   9   1       71.83       64.86      2.40 o 
  -1   9   1       21.91       21.41      1.65 o 
   0   9   1      117.76      118.83      3.99 o 
   1   9   1      225.89      229.43      7.29 o 
   2   9   1       74.88       69.98      2.48 o 
   3   9   1       41.38       44.68      1.79 o 
   4   9   1        3.97        4.10      0.55 o 
   5   9   1       21.16       21.70      1.10 o 
   6   9   1       82.19       87.76      4.28 o 
  -4  10   1       37.93       41.48      1.72 o 
  -3  10   1       71.97       80.43      2.75 o 
  -2  10   1       11.73       11.73      0.83 o 
  -1  10   1       16.96       13.92      0.96 o 
   0  10   1      108.03      111.22      3.85 o 
   1  10   1       53.71       56.53      2.20 o 
   2  10   1        8.91       10.14      1.26 o 
   3  10   1       39.19       37.86      1.58 o 
  -4 -10   2       95.74       97.94      4.48 o 
  -3 -10   2       76.89       85.60      3.78 o 
  -2 -10   2       77.54       81.64      3.58 o 
  -1 -10   2        7.21        6.93      1.03 o 
   0 -10   2      116.46      135.13      5.23 o 
   1 -10   2      150.71      160.05      6.19 o 
   2 -10   2      148.28      178.64      6.88 o 
   3 -10   2       32.07       39.89      3.11 o 
  -7  -9   2        3.13        2.63      0.96 o 
  -6  -9   2        3.92        3.02      0.96 o 
  -5  -9   2       82.91       82.64      3.72 o 
  -4  -9   2       30.82       31.53      2.53 o 
  -3  -9   2       69.72       72.34      3.31 o 
  -2  -9   2      103.61      103.48      3.77 o 
  -1  -9   2       50.16       50.06      2.01 o 
   0  -9   2       59.66       58.61      2.21 o 
   1  -9   2      226.84      230.45      6.93 o 
   2  -9   2      338.85      380.77     13.55 o 
   3  -9   2       12.34       11.12      1.10 o 
   4  -9   2       16.01       19.07      2.14 o 
   5  -9   2       68.35       73.92      3.37 o 
   6  -9   2       16.08       17.52      1.58 o 
  -8  -8   2       55.53       64.86      4.09 o 
  -7  -8   2       60.60       69.11      4.77 o 
  -6  -8   2       71.63       71.40      5.45 o 
  -5  -8   2       60.31       51.79      6.23 o 
  -4  -8   2       50.73       42.21      2.20 o 
  -3  -8   2        7.57        8.63      0.74 o 
  -2  -8   2      109.59      108.63      3.48 o 
  -1  -8   2       26.93       23.78      1.19 o 
   0  -8   2      402.26      394.17     11.61 o 
   1  -8   2        5.27        4.71      0.59 o 
   2  -8   2      308.34      312.58      8.07 o 
   3  -8   2      199.74      209.43      6.29 o 
   4  -8   2      216.95      211.48      8.11 o 
   5  -8   2      159.30      174.04      6.95 o 
   6  -8   2        0.73        3.54      2.04 o 
   7  -8   2       49.07       57.33      2.89 o 
  -9  -7   2       97.93      101.16      4.47 o 
  -8  -7   2       16.05       15.14      1.30 o 
  -7  -7   2       12.62       13.61      1.36 o 
  -6  -7   2      275.89      248.76     14.98 o 
  -5  -7   2       52.97       52.54      2.48 o 
  -4  -7   2       66.04       60.72      2.75 o 
  -3  -7   2       59.83       61.82      2.21 o 
  -2  -7   2       13.89       13.58      0.86 o 
  -1  -7   2       20.15       18.38      1.01 o 
   0  -7   2      230.64      233.22      6.13 o 
   1  -7   2       21.88       23.07      0.95 o 
   2  -7   2      178.37      186.33      4.82 o 
   3  -7   2      904.71      872.08     25.50 o 
   4  -7   2      470.41      455.46     13.52 o 
   5  -7   2       62.10       56.00      2.68 o 
   6  -7   2      313.38      314.20     11.49 o 
   7  -7   2       14.16       13.67      1.30 o 
   8  -7   2        5.53        3.77      0.89 o 
   9  -7   2       15.77       10.60      1.75 o 
 -10  -6   2        8.45        7.79      1.10 o 
  -9  -6   2      428.23      376.10     13.83 o 
  -8  -6   2       27.37       29.89      2.63 o 
  -7  -6   2       36.10       37.52      1.99 o 
  -6  -6   2      226.81      239.09      7.00 o 
  -5  -6   2       28.34       28.40      1.17 o 
  -4  -6   2      160.18      151.26      4.93 o 
  -3  -6   2      617.88      606.19     17.60 o 
  -2  -6   2       46.72       41.50      1.36 o 
  -1  -6   2      168.23      164.10      4.30 o 
   0  -6   2      211.62      211.22      5.47 o 
   1  -6   2      176.93      164.10      4.38 o 
   2  -6   2      205.29      188.53      5.01 o 
   3  -6   2      331.61      314.03      9.55 o 
   4  -6   2      266.71      267.09      8.60 o 
   5  -6   2      279.88      249.74      7.79 o 
   6  -6   2      652.85      569.10     21.67 o 
   7  -6   2       91.22       96.57      5.74 o 
   8  -6   2       84.03       80.31      7.59 o 
   9  -6   2      147.10      148.79      5.98 o 
 -11  -5   2      148.64      140.69      8.37 o 
 -10  -5   2       58.06       52.53      1.97 o 
  -9  -5   2       32.17       39.08      1.56 o 
  -8  -5   2      910.68      930.47     41.63 o 
  -7  -5   2      262.49      251.59      9.50 o 
  -6  -5   2       95.42       97.02      2.97 o 
  -5  -5   2      121.90      125.82      5.07 o 
  -4  -5   2       14.13        8.78      0.49 o 
  -3  -5   2        5.12        7.62      0.86 o 
  -2  -5   2      457.31      510.08     12.79 o 
  -1  -5   2      198.34      205.18      5.28 o 
   0  -5   2      144.42      132.15      3.52 o 
   1  -5   2      605.09      580.13     14.52 o 
   2  -5   2      237.35      236.53      6.30 o 
   3  -5   2      480.54      511.69     15.05 o 
   4  -5   2      192.36      206.06      7.75 o 
   5  -5   2      327.44      356.75     13.47 o 
   6  -5   2      137.56      121.15      5.09 o 
   7  -5   2      336.60      350.26     17.12 o 
   8  -5   2       54.94       63.13      2.82 o 
   9  -5   2       11.67       10.96      1.16 o 
  10  -5   2      123.25      136.68      5.43 o 
 -12  -4   2       59.30       67.85      2.94 o 
 -11  -4   2        2.61        4.54      0.79 o 
 -10  -4   2      143.35      140.03      5.13 o 
  -9  -4   2       29.44       29.05      1.23 o 
  -8  -4   2      870.78      906.04     24.76 o 
  -7  -4   2      478.07      489.84     13.68 o 
  -6  -4   2      633.71      627.72     17.44 o 
  -5  -4   2      197.51      234.13      5.71 o 
  -4  -4   2     1766.13     1890.66     52.72 o 
  -3  -4   2      549.22      592.47     24.82 o 
  -2  -4   2     2755.37     2776.88     67.95 o 
  -1  -4   2     1342.33     1337.02     33.00 o 
   0  -4   2       27.22       26.25      1.23 o 
   1  -4   2      206.41      220.90      5.69 o 
   2  -4   2       28.98       32.57      1.26 o 
   3  -4   2      115.69      112.82      2.85 o 
   4  -4   2      202.15      213.32      5.37 o 
   5  -4   2       30.10       23.05      0.98 o 
   6  -4   2      427.67      437.68     10.83 o 
   7  -4   2      425.88      471.51     12.86 o 
   8  -4   2      367.50      386.37     13.76 o 
   9  -4   2       29.20       29.60      3.02 o 
  10  -4   2      233.84      264.22      9.77 o 
  11  -4   2       27.02       26.85      2.72 o 
 -12  -3   2       10.96       11.05      1.08 o 
 -11  -3   2      391.14      388.94     10.46 o 
 -10  -3   2      483.06      478.70     12.84 o 
  -9  -3   2       24.53       23.94      0.87 o 
  -8  -3   2      807.19      833.00     18.92 o 
  -7  -3   2      179.42      188.94      4.58 o 
  -6  -3   2      426.04      423.81      9.83 o 
  -5  -3   2     1685.34     1776.75     48.85 o 
  -4  -3   2     3148.97     3216.68    131.76 o 
  -3  -3   2     1075.72     1182.13     51.74 o 
  -2  -3   2     2853.46     2869.68     68.82 o 
  -1  -3   2      281.54      267.45      7.49 o 
   0  -3   2       98.99      107.17      4.46 o 
   1  -3   2      298.15      265.90      6.59 o 
   2  -3   2     1272.71     1261.07     30.91 o 
   3  -3   2     2982.79     3078.20     74.49 o 
   4  -3   2      480.96      455.01     11.38 o 
   5  -3   2      362.87      425.11     16.80 o 
   6  -3   2       68.80       76.30      2.58 o 
   7  -3   2       43.90       43.33      2.83 o 
   8  -3   2      234.26      268.62      8.32 o 
   9  -3   2      320.27      332.41      9.29 o 
  10  -3   2      171.70      178.32      6.34 o 
  11  -3   2       49.58       48.52      2.24 o 
 -13  -2   2       60.86       62.80      2.80 o 
 -12  -2   2       75.54       78.75      3.27 o 
 -11  -2   2      198.95      209.42      5.75 o 
 -10  -2   2      335.48      335.84      9.14 o 
  -9  -2   2       47.85       56.49      1.82 o 
  -8  -2   2       52.98       55.16      1.50 o 
  -7  -2   2       53.86       59.76      1.59 o 
  -6  -2   2      657.44      758.48     17.17 o 
  -5  -2   2       87.25      106.28      2.54 o 
  -4  -2   2     1270.48     1396.18     51.99 o 
  -3  -2   2     2980.73     3093.68    124.87 o 
  -2  -2   2     8869.93     8928.61    302.03 o 
  -1  -2   2     9046.00     8177.01    200.21 o 
   0  -2   2     4138.39     3990.97     97.13 o 
   1  -2   2      433.38      406.16     10.74 o 
   2  -2   2     1236.24     1074.50     26.67 o 
   3  -2   2     1491.93     1471.86     43.73 o 
   4  -2   2     1622.12     1695.54     96.57 o 
   5  -2   2     1399.73     1563.85     78.53 o 
   6  -2   2      528.11      539.87     14.47 o 
   7  -2   2       88.05       89.37      2.65 o 
   8  -2   2      265.88      280.99      7.87 o 
   9  -2   2       30.64       26.35      1.16 o 
  10  -2   2       25.61       27.36      1.49 o 
  11  -2   2       28.21       28.17      1.63 o 
  12  -2   2       15.18       12.27      1.22 o 
 -13  -1   2      233.30      229.85      8.28 o 
 -12  -1   2       19.49       20.49      1.36 o 
 -11  -1   2       20.16       18.85      1.93 o 
 -10  -1   2       48.63       51.07      1.71 o 
  -9  -1   2       99.55      103.79      3.05 o 
  -8  -1   2       52.40       56.60      1.77 o 
  -7  -1   2      381.45      397.23      9.11 o 
  -6  -1   2      619.34      687.20     15.67 o 
  -5  -1   2      743.84      775.79     17.73 o 
  -4  -1   2     1398.50     1462.67     33.54 o 
  -3  -1   2      487.24      486.60     30.99 o 
  -2  -1   2    18959.42    18798.33    426.87 o 
  -1  -1   2       54.62       54.15      1.77 o 
   0  -1   2    12739.64    11667.02    395.64 o 
   1  -1   2     2061.62     1829.88     86.09 o 
   2  -1   2      381.48      324.00     11.10 o 
   3  -1   2      435.93      454.31     18.33 o 
   4  -1   2      421.87      488.04     11.00 o 
   5  -1   2      419.41      494.16     11.13 o 
   6  -1   2      306.19      346.31      7.92 o 
   7  -1   2      399.68      423.95     11.64 o 
   8  -1   2       69.26       67.16      2.13 o 
   9  -1   2       23.42       23.26      1.30 o 
  10  -1   2      111.24      108.95      4.09 o 
  11  -1   2       34.36       36.89      1.91 o 
  12  -1   2        0.33       -0.78      0.78 o 
 -13   0   2      208.41      193.77      9.15 o 
 -12   0   2       43.13       42.74      2.05 o 
 -11   0   2       49.71       48.03      1.66 o 
 -10   0   2        0.00       -0.21      0.42 o 
  -9   0   2       18.90       18.73      0.86 o 
  -8   0   2       23.45       36.29      1.23 o 
  -7   0   2      100.41      107.50      2.66 o 
  -6   0   2      497.31      549.39     12.71 o 
  -5   0   2      167.74      175.62      4.13 o 
  -4   0   2      391.07      398.04      9.49 o 
  -3   0   2      370.73      404.40     11.04 o 
  -2   0   2     6564.75     6149.56    280.95 o 
  -1   0   2     2554.92     2380.62    125.85 o 
   0   0   2     1973.07     1693.66     48.76 o 
   1   0   2     7575.01     6541.52    237.52 o 
   2   0   2     1034.28     1076.29     27.70 o 
   3   0   2     3157.06     3288.60     75.09 o 
   4   0   2       36.63       38.80      0.99 o 
   5   0   2      496.96      483.94     11.20 o 
   6   0   2      895.33      960.38     22.06 o 
   7   0   2        1.40        3.10      0.33 o 
   8   0   2       98.20       95.84      2.95 o 
   9   0   2      226.82      211.15      7.40 o 
  10   0   2        2.52        2.97      0.61 o 
  11   0   2       33.32       31.88      1.85 o 
  12   0   2       22.83       26.22      1.63 o 
 -13   1   2      233.57      230.59     11.09 o 
 -12   1   2       19.45       20.32      1.67 o 
 -11   1   2       20.10       18.70      1.05 o 
 -10   1   2       48.59       49.01      1.63 o 
  -9   1   2       99.61      105.39      3.05 o 
  -8   1   2       52.34       58.58      1.74 o 
  -7   1   2      381.63      382.61     10.86 o 
  -6   1   2      620.42      673.99     24.55 o 
  -5   1   2      743.83      766.58     23.32 o 
  -4   1   2     1396.55     1470.22     44.47 o 
  -3   1   2      487.87      485.07     31.43 o 
  -2   1   2    18950.03    17290.10    838.91 o 
  -1   1   2       54.74       54.77      1.42 o 
   0   1   2    12739.11    11218.72    281.52 o 
   1   1   2     2061.49     1899.25     40.74 o 
   2   1   2      381.54      343.90      6.82 o 
   3   1   2      436.89      479.32     10.75 o 
   4   1   2      421.50      464.59     10.96 o 
   5   1   2      419.04      470.88     11.13 o 
   6   1   2      306.07      333.00      7.92 o 
   7   1   2      399.80      412.22      9.71 o 
   8   1   2       69.30       61.71      3.50 o 
   9   1   2       23.50       22.91      1.46 o 
  10   1   2      111.35      103.46      4.04 o 
  11   1   2       34.48       36.25      1.91 o 
  12   1   2        0.33        0.39      0.61 o 
 -13   2   2       60.76       57.40      3.50 o 
 -12   2   2       75.42       75.23      2.88 o 
 -11   2   2      198.90      203.78      5.69 o 
 -10   2   2      335.39      343.98      9.12 o 
  -9   2   2       47.76       55.52      4.37 o 
  -8   2   2       53.12       52.17      3.02 o 
  -7   2   2       53.88       57.34      3.36 o 
  -6   2   2      657.36      729.89     25.55 o 
  -5   2   2       87.49       97.80      2.79 o 
  -4   2   2     1270.44     1320.41     37.41 o 
  -3   2   2     2982.78     2916.77     98.24 o 
  -2   2   2     8875.75     8391.60    214.44 o 
  -1   2   2     9039.07     8173.11    175.06 o 
   0   2   2     4139.37     3951.60     97.21 o 
   1   2   2      433.61      414.38     10.06 o 
   2   2   2     1236.13     1158.26     24.46 o 
   3   2   2     1489.51     1468.51     32.12 o 
   4   2   2     1620.70     1747.63     37.72 o 
   5   2   2     1400.33     1538.12     31.04 o 
   6   2   2      527.95      511.71     12.07 o 
   7   2   2       88.05       84.15      2.15 o 
   8   2   2      266.32      268.27      9.39 o 
   9   2   2       30.86       25.33      1.85 o 
  10   2   2       25.77       27.53      1.58 o 
  11   2   2       28.19       27.35      2.04 o 
  12   2   2       15.31       13.02      1.16 o 
 -12   3   2       11.01       11.36      0.89 o 
 -11   3   2      391.82      388.32     12.16 o 
 -10   3   2      483.28      489.89     15.04 o 
  -9   3   2       24.66       22.07      0.98 o 
  -8   3   2      806.81      802.73     25.90 o 
  -7   3   2      179.76      192.68      5.11 o 
  -6   3   2      425.96      423.61     10.99 o 
  -5   3   2     1685.30     1802.14     46.07 o 
  -4   3   2     3148.98     3395.75     72.53 o 
  -3   3   2     1075.55     1120.65     22.44 o 
  -2   3   2     2857.36     2751.42     64.56 o 
  -1   3   2      281.08      248.61      5.57 o 
   0   3   2       99.15      101.08      2.65 o 
   1   3   2      297.65      261.05      6.54 o 
   2   3   2     1271.86     1323.88     28.35 o 
   3   3   2     2978.95     3165.05     68.30 o 
   4   3   2      481.55      487.56     10.42 o 
   5   3   2      363.01      419.80      9.36 o 
   6   3   2       68.71       79.83      1.88 o 
   7   3   2       43.97       41.59      1.34 o 
   8   3   2      234.54      261.42      7.06 o 
   9   3   2      320.33      319.45     11.10 o 
  10   3   2      171.48      170.97      6.31 o 
  11   3   2       49.57       42.40      2.13 o 
 -12   4   2       59.35       63.01      2.54 o 
 -11   4   2        2.56        1.65      0.68 o 
 -10   4   2      143.85      138.86      4.52 o 
  -9   4   2       29.59       27.61      1.51 o 
  -8   4   2      870.69      890.06     22.22 o 
  -7   4   2      478.15      493.92     12.27 o 
  -6   4   2      633.58      634.22     13.98 o 
  -5   4   2      197.17      225.15      5.18 o 
  -4   4   2     1767.68     1837.17     53.34 o 
  -3   4   2      550.77      563.44     13.15 o 
  -2   4   2     2753.56     2772.66     63.79 o 
  -1   4   2     1343.71     1347.16     28.80 o 
   0   4   2       27.12       26.03      0.79 o 
   1   4   2      205.66      225.58      5.61 o 
   2   4   2       29.14       32.10      0.93 o 
   3   4   2      115.07      112.09      2.56 o 
   4   4   2      202.75      221.26      4.91 o 
   5   4   2       30.14       23.68      0.85 o 
   6   4   2      427.32      452.15      9.89 o 
   7   4   2      425.64      448.38     12.06 o 
   8   4   2      367.06      378.01     10.09 o 
   9   4   2       29.29       28.90      1.51 o 
  10   4   2      233.66      258.97     11.58 o 
  11   4   2       27.05       30.00      1.63 o 
 -11   5   2      148.40      147.31      4.95 o 
 -10   5   2       57.93       49.79      1.59 o 
  -9   5   2       32.25       38.05      1.31 o 
  -8   5   2      910.94      945.46     23.16 o 
  -7   5   2      262.39      259.10      6.51 o 
  -6   5   2       95.48       93.82      2.58 o 
  -5   5   2      122.21      129.38      3.33 o 
  -4   5   2       14.17        9.36      0.39 o 
  -3   5   2        5.10        6.43      0.29 o 
  -2   5   2      457.45      519.63     11.15 o 
  -1   5   2      198.48      209.45      4.55 o 
   0   5   2      144.51      139.10      3.48 o 
   1   5   2      604.50      587.53     14.48 o 
   2   5   2      237.88      263.22      6.29 o 
   3   5   2      481.39      527.76     11.54 o 
   4   5   2      192.31      206.89      4.70 o 
   5   5   2      326.85      365.41      8.08 o 
   6   5   2      137.70      136.32      3.09 o 
   7   5   2      336.25      327.23      8.79 o 
   8   5   2       54.87       62.80      1.97 o 
   9   5   2       11.72       12.99      1.17 o 
  10   5   2      123.31      132.12      6.81 o 
 -10   6   2        8.42        7.04      0.54 o 
  -9   6   2      427.95      383.22      9.69 o 
  -8   6   2       27.34       29.42      1.14 o 
  -7   6   2       36.12       38.36      1.27 o 
  -6   6   2      226.94      232.13      6.06 o 
  -5   6   2       28.37       29.15      1.25 o 
  -4   6   2      160.16      149.15      6.35 o 
  -3   6   2      617.13      609.46     18.57 o 
  -2   6   2       46.60       41.97      1.85 o 
  -1   6   2      169.04      165.71      4.23 o 
   0   6   2      212.05      212.80      5.35 o 
   1   6   2      177.13      170.72      4.30 o 
   2   6   2      205.34      198.09      5.55 o 
   3   6   2      331.56      329.76      7.25 o 
   4   6   2      266.51      271.05      6.07 o 
   5   6   2      280.29      270.36      5.95 o 
   6   6   2      652.57      635.26     15.97 o 
   7   6   2       90.93       96.53      2.79 o 
   8   6   2       84.27       82.56      2.45 o 
   9   6   2      146.71      150.42      7.39 o 
  -9   7   2       97.74      110.66      5.49 o 
  -8   7   2       16.06       16.29      1.07 o 
  -7   7   2       12.63       15.29      0.89 o 
  -6   7   2      275.58      253.97      8.37 o 
  -5   7   2       52.80       52.16      1.93 o 
  -4   7   2       66.26       65.77      2.20 o 
  -3   7   2       59.91       63.72      2.34 o 
  -2   7   2       13.98       14.99      0.69 o 
  -1   7   2       20.13       20.25      0.89 o 
   0   7   2      230.48      241.30      6.14 o 
   1   7   2       21.70       21.70      0.79 o 
   2   7   2      177.98      180.23      6.66 o 
   3   7   2      904.91      906.80     26.42 o 
   4   7   2      469.91      466.30     10.31 o 
   5   7   2       62.07       61.16      1.57 o 
   6   7   2      313.66      313.16     10.99 o 
   7   7   2       14.15       15.87      1.03 o 
   8   7   2        5.57        3.58      0.61 o 
   9   7   2       15.68       14.20      1.56 o 
  -8   8   2       55.54       67.11      2.40 o 
  -7   8   2       60.47       73.55      3.02 o 
  -6   8   2       71.69       72.27      2.54 o 
  -5   8   2       60.31       56.60      3.11 o 
  -4   8   2       50.49       42.14      1.65 o 
  -3   8   2        7.52        8.22      0.61 o 
  -2   8   2      109.82      102.08      3.44 o 
  -1   8   2       27.10       24.96      1.17 o 
   0   8   2      401.77      392.26     11.97 o 
   1   8   2        5.25        4.58      0.58 o 
   2   8   2      308.42      317.35      9.63 o 
   3   8   2      200.01      200.87      6.40 o 
   4   8   2      216.82      217.60      9.73 o 
   5   8   2      158.99      181.24      5.12 o 
   6   8   2        0.76        2.10      0.58 o 
   7   8   2       49.19       57.21      3.50 o 
  -7   9   2        3.13        3.02      0.88 o 
  -6   9   2        3.93        4.36      0.61 o 
  -5   9   2       83.02       84.25      2.89 o 
  -4   9   2       30.90       32.80      1.38 o 
  -3   9   2       69.68       68.45      2.48 o 
  -2   9   2      103.58      101.55      3.44 o 
  -1   9   2       50.14       50.04      1.93 o 
   0   9   2       59.73       56.33      2.06 o 
   1   9   2      227.21      220.02      7.02 o 
   2   9   2      338.72      356.16     11.28 o 
   3   9   2       12.21        9.89      0.75 o 
   4   9   2       16.23       18.09      2.24 o 
   5   9   2       68.13       69.86      3.70 o 
   6   9   2       16.18       17.90      1.56 o 
  -4  10   2       96.11       90.94      3.23 o 
  -3  10   2       76.91       84.45      3.03 o 
  -2  10   2       77.43       74.45      3.99 o 
  -1  10   2        7.13        6.62      0.69 o 
   0  10   2      116.89      122.98      4.27 o 
   1  10   2      150.24      151.75      5.09 o 
   2  10   2      148.33      171.81      5.64 o 
   3  10   2       32.21       34.96      1.51 o 
  -4 -10   3       27.57       29.93      1.99 o 
  -3 -10   3      157.29      158.19      6.33 o 
  -2 -10   3       33.98       37.86      2.20 o 
  -1 -10   3       76.70       87.71      3.43 o 
   0 -10   3        7.11        7.06      0.86 o 
   1 -10   3       19.52       23.58      2.34 o 
   2 -10   3       66.34       72.28      3.37 o 
  -6  -9   3        8.89        9.17      1.16 o 
  -5  -9   3       57.41       55.49      4.38 o 
  -4  -9   3       86.85       89.33      3.85 o 
  -3  -9   3        1.22        1.06      0.75 o 
  -2  -9   3       84.55       79.48      2.77 o 
  -1  -9   3      291.79      302.87      9.06 o 
   0  -9   3        3.18        3.78      0.90 o 
   1  -9   3        5.88        4.74      0.71 o 
   2  -9   3       39.45       40.39      2.04 o 
   3  -9   3      383.87      383.76     14.17 o 
   4  -9   3       90.93      103.52      6.03 o 
   5  -9   3       73.73       76.67      4.86 o 
  -8  -8   3        5.46        4.67      0.96 o 
  -7  -8   3       31.66       29.39      1.93 o 
  -6  -8   3       80.34       86.69      3.85 o 
  -5  -8   3      133.93      115.34      6.03 o 
  -4  -8   3      111.41       97.83      5.84 o 
  -3  -8   3       69.37       69.58      2.43 o 
  -2  -8   3       51.28       48.88      1.87 o 
  -1  -8   3       14.44       14.83      0.97 o 
   0  -8   3      189.67      182.45      5.58 o 
   1  -8   3      130.22      133.46      4.23 o 
   2  -8   3       72.49       72.47      2.58 o 
   3  -8   3      229.10      245.58      9.08 o 
   4  -8   3      111.71      116.48      3.89 o 
   5  -8   3       22.58       22.25      1.58 o 
   6  -8   3       32.67       35.61      2.06 o 
   7  -8   3       18.95       19.19      2.53 o 
 -10  -7   3      117.72      113.40      4.82 o 
  -9  -7   3      135.17      134.12      5.50 o 
  -8  -7   3       20.21       21.46      1.58 o 
  -7  -7   3       20.79       17.65      1.56 o 
  -6  -7   3        1.22        0.97      0.69 o 
  -5  -7   3      123.64      124.60      6.52 o 
  -4  -7   3      238.64      219.27      9.63 o 
  -3  -7   3      173.06      165.80      5.02 o 
  -2  -7   3      277.56      268.85      8.16 o 
  -1  -7   3       39.09       40.67      1.61 o 
   0  -7   3      853.54      825.81     23.78 o 
   1  -7   3      156.39      152.71      4.11 o 
   2  -7   3      125.51      113.03      3.23 o 
   3  -7   3       34.51       34.29      1.50 o 
   4  -7   3      173.15      167.35      5.20 o 
   5  -7   3      173.93      170.99      6.74 o 
   6  -7   3        9.69       10.07      1.10 o 
   7  -7   3       65.07       59.72      4.86 o 
   8  -7   3        3.93        2.83      0.89 o 
 -10  -6   3       69.49       65.10      3.09 o 
  -9  -6   3        8.60        7.05      0.96 o 
  -8  -6   3       62.68       64.22      3.08 o 
  -7  -6   3      139.30      143.76      6.39 o 
  -6  -6   3      157.79      151.42      4.59 o 
  -5  -6   3      110.50      104.12      3.40 o 
  -4  -6   3       70.46       62.68      2.16 o 
  -3  -6   3       51.07       50.03      1.83 o 
  -2  -6   3      375.86      350.40     10.33 o 
  -1  -6   3      260.77      252.51      7.71 o 
   0  -6   3       20.70       18.53      0.77 o 
   1  -6   3      161.77      145.78      3.96 o 
   2  -6   3       87.06       75.46      2.21 o 
   3  -6   3       52.70       48.98      2.27 o 
   4  -6   3       30.87       29.02      1.31 o 
   5  -6   3      307.72      317.27      9.29 o 
   6  -6   3       92.46       97.87      3.92 o 
   7  -6   3       16.08       17.32      1.30 o 
   8  -6   3       18.11       17.05      1.85 o 
   9  -6   3       12.64       13.64      2.24 o 
 -11  -5   3       65.28       68.11      2.94 o 
 -10  -5   3       25.03       26.72      1.96 o 
  -9  -5   3      160.75      161.28      4.85 o 
  -8  -5   3      216.42      213.51      6.30 o 
  -7  -5   3      161.30      150.32      6.49 o 
  -6  -5   3      184.23      180.54      5.25 o 
  -5  -5   3      434.44      441.28     12.34 o 
  -4  -5   3      548.32      562.09     16.06 o 
  -3  -5   3       49.40       52.18      1.76 o 
  -2  -5   3      340.64      343.11      8.56 o 
  -1  -5   3      172.43      158.75      4.11 o 
   0  -5   3      163.95      154.84      4.11 o 
   1  -5   3      149.11      141.58      3.77 o 
   2  -5   3       72.60       70.28      2.04 o 
   3  -5   3       11.43       11.30      0.74 o 
   4  -5   3      187.65      186.92      5.65 o 
   5  -5   3      108.97      108.70      3.52 o 
   6  -5   3       10.59       11.77      1.10 o 
   7  -5   3      128.06      118.77      5.06 o 
   8  -5   3        4.63        4.24      0.83 o 
   9  -5   3       26.28       23.60      1.58 o 
  10  -5   3       86.51       91.36      3.98 o 
 -12  -4   3       16.65       22.44      1.75 o 
 -11  -4   3       11.49       14.48      1.22 o 
 -10  -4   3      118.16      114.30      5.06 o 
  -9  -4   3      100.66      101.09      3.17 o 
  -8  -4   3      344.73      338.55      9.66 o 
  -7  -4   3      145.36      138.29      4.25 o 
  -6  -4   3       78.69       80.09      2.57 o 
  -5  -4   3       21.31       21.90      1.72 o 
  -4  -4   3       86.35       95.34      4.49 o 
  -3  -4   3      112.82      114.17      3.48 o 
  -2  -4   3     1805.68     1806.35     43.48 o 
  -1  -4   3      135.67      135.77      3.45 o 
   0  -4   3       76.38       74.61      2.02 o 
   1  -4   3      208.13      201.58      5.25 o 
   2  -4   3      490.69      464.35     11.92 o 
   3  -4   3      197.39      186.77      4.76 o 
   4  -4   3      303.64      314.55      7.82 o 
   5  -4   3      133.64      142.86      6.66 o 
   6  -4   3       64.36       61.38      4.38 o 
   7  -4   3      239.58      235.66      8.74 o 
   8  -4   3      165.77      167.83      6.40 o 
   9  -4   3       41.16       47.81      2.27 o 
  10  -4   3       43.32       42.25      2.72 o 
 -12  -3   3       20.48       19.94      1.08 o 
 -11  -3   3      166.83      160.48      4.64 o 
 -10  -3   3        1.18        0.91      0.42 o 
  -9  -3   3      132.48      130.38      3.31 o 
  -8  -3   3      660.62      660.46     18.98 o 
  -7  -3   3      137.65      139.49      3.38 o 
  -6  -3   3       10.06       11.02      0.52 o 
  -5  -3   3      413.67      455.44     11.57 o 
  -4  -3   3      508.84      571.10     19.72 o 
  -3  -3   3      201.88      199.04      5.86 o 
  -2  -3   3       55.88       46.77      1.53 o 
  -1  -3   3      413.88      391.05      9.70 o 
   0  -3   3       89.95       85.36      2.24 o 
   1  -3   3       95.31       88.28      2.36 o 
   2  -3   3     1711.75     1724.98     41.85 o 
   3  -3   3      962.34      926.33     22.46 o 
   4  -3   3       64.33       59.70      2.32 o 
   5  -3   3       61.44       64.18      1.74 o 
   6  -3   3      196.49      205.67      5.09 o 
   7  -3   3       67.86       64.32      2.08 o 
   8  -3   3      279.26      297.22      8.24 o 
   9  -3   3      888.82      921.91     24.98 o 
  10  -3   3      120.69      129.57      5.02 o 
  11  -3   3       17.61       14.79      2.14 o 
 -13  -2   3       84.47       89.08      3.63 o 
 -12  -2   3       59.32       57.10      1.96 o 
 -11  -2   3       47.43       47.80      1.71 o 
 -10  -2   3       31.52       33.77      1.63 o 
  -9  -2   3        2.85        2.43      0.40 o 
  -8  -2   3       11.66       10.45      0.54 o 
  -7  -2   3       51.19       52.52      1.40 o 
  -6  -2   3       30.54       32.10      0.94 o 
  -5  -2   3      688.19      742.99     22.41 o 
  -4  -2   3      567.62      573.26     22.22 o 
  -3  -2   3      657.43      665.40     18.95 o 
  -2  -2   3       90.22       91.53      2.77 o 
  -1  -2   3     1671.44     1644.15     39.71 o 
   0  -2   3      104.54       91.79      2.01 o 
   1  -2   3      383.84      362.75      7.87 o 
   2  -2   3      697.51      663.14     18.18 o 
   3  -2   3       13.61       14.92      0.63 o 
   4  -2   3     1372.65     1403.52     73.53 o 
   5  -2   3      612.66      590.11     28.51 o 
   6  -2   3       43.41       41.73      1.40 o 
   7  -2   3      144.33      141.69      4.10 o 
   8  -2   3      212.33      236.71      6.72 o 
   9  -2   3      150.84      155.39      4.59 o 
  10  -2   3       20.44       20.57      1.36 o 
  11  -2   3       11.72       11.46      1.08 o 
 -13  -1   3        3.05        3.08      0.79 o 
 -12  -1   3       53.63       51.24      1.82 o 
 -11  -1   3      282.26      269.84      7.32 o 
 -10  -1   3      214.40      212.99      5.91 o 
  -9  -1   3      140.43      146.87      3.98 o 
  -8  -1   3      243.33      243.81      6.48 o 
  -7  -1   3      155.85      147.07      3.50 o 
  -6  -1   3       51.28       50.38      1.33 o 
  -5  -1   3      131.32      133.20      3.76 o 
  -4  -1   3      153.82      154.30      4.92 o 
  -3  -1   3       83.37       81.04      2.86 o 
  -2  -1   3      461.88      442.85     10.62 o 
  -1  -1   3      235.94      193.12      5.48 o 
   0  -1   3       27.89       25.24      1.06 o 
   1  -1   3      147.27      150.91      4.29 o 
   2  -1   3      833.22      814.53     22.27 o 
   3  -1   3      232.54      223.37      6.61 o 
   4  -1   3     1010.62     1051.59     28.76 o 
   5  -1   3      700.27      781.57     17.42 o 
   6  -1   3      244.50      250.09      6.86 o 
   7  -1   3      914.06      917.29     24.84 o 
   8  -1   3       17.55       17.50      0.86 o 
   9  -1   3       62.69       65.19      2.25 o 
  10  -1   3      320.64      327.16     11.02 o 
  11  -1   3       34.95       38.81      1.91 o 
 -13   0   3       30.31       27.94      3.02 o 
 -12   0   3       28.14       28.87      1.25 o 
 -11   0   3       36.25       31.69      1.47 o 
 -10   0   3       19.84       19.16      0.88 o 
  -9   0   3       24.37       24.95      1.00 o 
  -8   0   3      557.51      585.03     15.34 o 
  -7   0   3      205.18      216.05      5.77 o 
  -6   0   3        4.75        7.04      0.37 o 
  -5   0   3      138.49      123.08      3.36 o 
  -4   0   3      210.03      197.98      5.52 o 
  -3   0   3       12.28       11.52      0.39 o 
  -2   0   3      387.58      360.65      9.64 o 
  -1   0   3       84.84       77.96      3.38 o 
   0   0   3      774.02      662.58     15.11 o 
   1   0   3       38.68       40.96      1.00 o 
   2   0   3        0.03        0.06      0.21 o 
   3   0   3       15.95       11.25      0.39 o 
   4   0   3      336.82      304.87      7.07 o 
   5   0   3      558.41      577.63     13.32 o 
   6   0   3       66.05       88.64      2.65 o 
   7   0   3      629.83      647.37     17.87 o 
   8   0   3       76.78       73.24      2.35 o 
   9   0   3       50.45       57.00      2.40 o 
  10   0   3       53.99       54.85      2.47 o 
  11   0   3       19.15       20.43      1.36 o 
 -13   1   3        3.05        4.05      0.69 o 
 -12   1   3       53.74       49.15      2.05 o 
 -11   1   3      281.94      265.86      7.25 o 
 -10   1   3      214.14      217.01      5.88 o 
  -9   1   3      140.54      138.39      5.93 o 
  -8   1   3      243.44      238.22     12.83 o 
  -7   1   3      155.57      141.95      5.16 o 
  -6   1   3       51.22       53.06      1.85 o 
  -5   1   3      131.33      122.78      6.84 o 
  -4   1   3      153.75      143.26     13.13 o 
  -3   1   3       83.36       78.69      4.52 o 
  -2   1   3      461.75      450.81     15.56 o 
  -1   1   3      235.94      186.32      5.91 o 
   0   1   3       27.91       24.19      0.71 o 
   1   1   3      147.41      151.07      3.09 o 
   2   1   3      834.40      815.71     18.64 o 
   3   1   3      232.94      234.24      5.33 o 
   4   1   3     1009.36     1049.71     24.07 o 
   5   1   3      699.79      736.03     17.40 o 
   6   1   3      244.42      236.72      5.69 o 
   7   1   3      913.77      884.43     24.77 o 
   8   1   3       17.43       17.40      1.03 o 
   9   1   3       63.19       66.88      2.74 o 
  10   1   3      320.57      312.24     10.97 o 
  11   1   3       35.00       37.23      1.91 o 
 -13   2   3       84.36       84.73      3.23 o 
 -12   2   3       59.25       58.33      2.27 o 
 -11   2   3       47.53       47.16      1.93 o 
 -10   2   3       31.42       32.72      1.23 o 
  -9   2   3        2.89        2.81      0.40 o 
  -8   2   3       11.59       10.24      1.16 o 
  -7   2   3       51.26       48.73      3.01 o 
  -6   2   3       30.57       31.63      1.49 o 
  -5   2   3      688.67      767.54     22.88 o 
  -4   2   3      568.12      530.00     14.89 o 
  -3   2   3      657.30      658.80     16.61 o 
  -2   2   3       90.61       92.37      2.09 o 
  -1   2   3     1671.73     1599.74     34.72 o 
   0   2   3      104.29       88.20      2.31 o 
   1   2   3      383.57      364.11      8.98 o 
   2   2   3      697.85      676.61     14.68 o 
   3   2   3       13.54       16.42      0.44 o 
   4   2   3     1372.38     1431.18     28.48 o 
   5   2   3      612.40      615.20     12.21 o 
   6   2   3       43.50       40.50      1.13 o 
   7   2   3      144.50      134.64      4.03 o 
   8   2   3      212.25      227.00      8.03 o 
   9   2   3      150.69      149.68      5.48 o 
  10   2   3       20.55       21.29      1.30 o 
  11   2   3       11.72       11.84      1.08 o 
 -12   3   3       20.52       18.80      1.16 o 
 -11   3   3      166.87      165.33      5.42 o 
 -10   3   3        1.16        1.26      0.97 o 
  -9   3   3      132.76      129.04      4.33 o 
  -8   3   3      661.46      680.41     20.48 o 
  -7   3   3      137.91      136.97      7.34 o 
  -6   3   3       10.13       11.52      1.18 o 
  -5   3   3      413.94      436.27     15.55 o 
  -4   3   3      509.80      531.96     12.08 o 
  -3   3   3      201.86      192.69      4.30 o 
  -2   3   3       56.15       46.97      1.12 o 
  -1   3   3      413.64      387.08      8.43 o 
   0   3   3       90.18       84.18      2.20 o 
   1   3   3       95.41       90.83      2.31 o 
   2   3   3     1709.76     1781.26     38.39 o 
   3   3   3      961.83      948.89     20.59 o 
   4   3   3       64.31       62.29      1.47 o 
   5   3   3       61.00       62.57      1.53 o 
   6   3   3      196.40      202.17      5.47 o 
   7   3   3       67.81       61.54      2.26 o 
   8   3   3      279.31      275.29      9.88 o 
   9   3   3      889.08      872.36     29.82 o 
  10   3   3      121.13      120.96      4.65 o 
  11   3   3       17.58       12.53      1.26 o 
 -12   4   3       16.77       17.46      1.16 o 
 -11   4   3       11.49       11.91      1.26 o 
 -10   4   3      118.47      117.13      3.98 o 
  -9   4   3      100.69      103.11      3.51 o 
  -8   4   3      344.94      342.44      8.64 o 
  -7   4   3      145.43      148.53      3.78 o 
  -6   4   3       78.79       84.50      2.65 o 
  -5   4   3       21.21       22.55      0.79 o 
  -4   4   3       86.26       91.38      1.94 o 
  -3   4   3      112.81      114.17      2.71 o 
  -2   4   3     1806.09     1734.15     37.98 o 
  -1   4   3      136.06      132.92      3.44 o 
   0   4   3       76.45       73.84      1.95 o 
   1   4   3      208.26      213.67      5.20 o 
   2   4   3      490.32      497.19     11.90 o 
   3   4   3      197.52      197.75      4.35 o 
   4   4   3      303.02      326.26      7.14 o 
   5   4   3      133.07      140.47      3.24 o 
   6   4   3       64.14       62.69      1.86 o 
   7   4   3      239.82      236.61      6.35 o 
   8   4   3      165.29      163.19      5.90 o 
   9   4   3       41.21       43.75      1.99 o 
  10   4   3       43.19       45.69      2.13 o 
 -11   5   3       65.41       67.41      2.02 o 
 -10   5   3       25.06       25.40      1.00 o 
  -9   5   3      160.67      160.74      4.30 o 
  -8   5   3      215.95      219.03      5.61 o 
  -7   5   3      161.11      152.01      4.14 o 
  -6   5   3      184.29      180.42      4.68 o 
  -5   5   3      434.40      443.19     11.08 o 
  -4   5   3      547.89      550.41     13.67 o 
  -3   5   3       49.49       51.47      1.29 o 
  -2   5   3      340.70      339.38      7.46 o 
  -1   5   3      172.18      158.41      4.72 o 
   0   5   3      164.05      161.33      4.00 o 
   1   5   3      149.15      149.42      4.32 o 
   2   5   3       72.46       75.15      1.98 o 
   3   5   3       11.40       11.51      0.67 o 
   4   5   3      187.73      186.29      4.27 o 
   5   5   3      109.15      112.23      3.13 o 
   6   5   3       10.58       12.13      0.70 o 
   7   5   3      128.35      128.12      3.53 o 
   8   5   3        4.69        5.90      0.69 o 
   9   5   3       26.12       25.08      2.14 o 
  10   5   3       86.34       89.03      4.48 o 
 -10   6   3       69.30       67.53      2.07 o 
  -9   6   3        8.56        9.60      0.63 o 
  -8   6   3       62.63       66.05      1.95 o 
  -7   6   3      139.12      144.29      4.34 o 
  -6   6   3      157.95      156.52      4.10 o 
  -5   6   3      110.75      103.08      2.80 o 
  -4   6   3       70.47       63.09      1.80 o 
  -3   6   3       50.94       51.24      1.50 o 
  -2   6   3      376.01      352.97     11.00 o 
  -1   6   3      260.71      265.06      6.51 o 
   0   6   3       20.85       19.30      0.74 o 
   1   6   3      161.93      155.31      4.30 o 
   2   6   3       87.17       80.83      2.13 o 
   3   6   3       52.68       51.56      1.33 o 
   4   6   3       31.03       31.13      0.89 o 
   5   6   3      307.60      308.27      8.31 o 
   6   6   3       92.42       91.56      2.71 o 
   7   6   3       16.00       17.86      1.11 o 
   8   6   3       18.12       17.37      1.46 o 
   9   6   3       12.61       16.40      1.46 o 
 -10   7   3      117.81      116.64      3.92 o 
  -9   7   3      135.18      134.66      4.47 o 
  -8   7   3       20.42       24.67      1.16 o 
  -7   7   3       20.82       18.32      0.96 o 
  -6   7   3        1.24        1.21      0.32 o 
  -5   7   3      123.53      120.29      3.99 o 
  -4   7   3      238.32      226.29      6.88 o 
  -3   7   3      173.15      156.65      5.09 o 
  -2   7   3      277.89      278.94      7.64 o 
  -1   7   3       39.16       42.04      1.27 o 
   0   7   3      853.49      822.48     20.43 o 
   1   7   3      156.40      155.06      4.00 o 
   2   7   3      125.80      122.60      3.14 o 
   3   7   3       34.64       36.46      1.04 o 
   4   7   3      172.92      167.08      3.89 o 
   5   7   3      174.05      178.26      4.84 o 
   6   7   3        9.58       11.61      0.71 o 
   7   7   3       64.83       64.76      3.06 o 
   8   7   3        3.90        3.89      0.97 o 
  -8   8   3        5.44        6.32      1.07 o 
  -7   8   3       31.51       33.86      1.44 o 
  -6   8   3       80.25       87.38      3.03 o 
  -5   8   3      133.60      118.84      5.35 o 
  -4   8   3      111.53       97.01      3.30 o 
  -3   8   3       69.72       67.59      2.40 o 
  -2   8   3       50.99       48.96      1.79 o 
  -1   8   3       14.50       15.77      0.83 o 
   0   8   3      189.74      178.08      6.42 o 
   1   8   3      130.46      129.54      4.28 o 
   2   8   3       72.31       73.42      2.48 o 
   3   8   3      228.94      240.61      6.40 o 
   4   8   3      111.75      121.77      2.90 o 
   5   8   3       22.79       25.10      1.03 o 
   6   8   3       32.42       31.68      1.49 o 
   7   8   3       18.93       19.05      1.16 o 
  -6   9   3        8.95       10.41      0.83 o 
  -5   9   3       57.32       58.26      2.20 o 
  -4   9   3       86.76       87.37      4.09 o 
  -3   9   3        1.22        0.35      0.32 o 
  -2   9   3       84.37       74.83      2.68 o 
  -1   9   3      291.68      295.61      9.83 o 
   0   9   3        3.17        3.67      1.36 o 
   1   9   3        5.89        6.06      0.88 o 
   2   9   3       39.35       37.29      2.14 o 
   3   9   3      384.06      387.80     11.83 o 
   4   9   3       91.13       93.01      4.67 o 
   5   9   3       73.73       71.80      3.70 o 
  -4  10   3       27.57       30.97      1.38 o 
  -3  10   3      156.90      158.48      5.16 o 
  -2  10   3       34.01       36.60      2.04 o 
  -1  10   3       76.49       78.53      2.89 o 
   0  10   3        7.06        6.03      0.69 o 
   1  10   3       19.37       17.26      1.03 o 
   2  10   3       66.22       72.81      2.61 o 
  -3 -10   4       15.19       19.12      1.65 o 
  -2 -10   4       93.95       99.03      4.40 o 
  -1 -10   4      191.89      211.90      6.63 o 
   0 -10   4       80.98       90.31      3.22 o 
   1 -10   4       55.16       62.57      2.47 o 
  -6  -9   4       35.04       32.40      2.06 o 
  -5  -9   4      195.07      196.29      8.85 o 
  -4  -9   4      103.98      101.26      4.27 o 
  -3  -9   4       18.20       20.13      1.58 o 
  -2  -9   4       72.08       74.79      2.70 o 
  -1  -9   4      242.87      255.17      7.68 o 
   0  -9   4      213.03      222.80      6.81 o 
   1  -9   4       70.95       77.87      2.81 o 
   2  -9   4       24.44       26.39      1.42 o 
   3  -9   4        0.15       -0.49      0.69 o 
   4  -9   4       24.58       28.60      2.72 o 
  -8  -8   4       52.43       53.83      5.25 o 
  -7  -8   4        6.93        5.94      0.96 o 
  -6  -8   4       23.75       20.39      1.75 o 
  -5  -8   4       79.79       66.90      3.99 o 
  -4  -8   4       21.22       21.21      1.51 o 
  -3  -8   4       54.68       58.72      2.92 o 
  -2  -8   4       14.79       15.11      0.97 o 
  -1  -8   4       44.63       44.71      1.80 o 
   0  -8   4       24.94       26.43      1.35 o 
   1  -8   4      858.70      861.91     25.01 o 
   2  -8   4      727.65      747.55     21.83 o 
   3  -8   4      195.86      211.56     11.48 o 
   4  -8   4        5.03        7.33      1.26 o 
   5  -8   4       18.79       21.25      1.58 o 
   6  -8   4       50.92       50.14      2.61 o 
  -9  -7   4       83.42       78.55      5.06 o 
  -8  -7   4       28.57       30.92      1.95 o 
  -7  -7   4      106.15       92.92      5.25 o 
  -6  -7   4       25.13       22.60      1.51 o 
  -5  -7   4        1.70        1.65      0.69 o 
  -4  -7   4       74.27       65.54      2.96 o 
  -3  -7   4       15.29       15.50      1.73 o 
  -2  -7   4      275.69      269.50      8.24 o 
  -1  -7   4       49.37       48.21      1.80 o 
   0  -7   4      967.73      953.74     28.12 o 
   1  -7   4       12.53       11.94      0.79 o 
   2  -7   4      223.02      223.28      6.78 o 
   3  -7   4      154.41      153.43      4.98 o 
   4  -7   4      396.14      370.39     11.12 o 
   5  -7   4      128.99      122.10      5.09 o 
   6  -7   4        0.22        0.97      0.69 o 
   7  -7   4       64.81       62.79      2.89 o 
   8  -7   4        7.06        9.19      1.36 o 
 -10  -6   4       63.89       54.99      2.75 o 
  -9  -6   4       41.70       49.10      3.36 o 
  -8  -6   4       58.15       48.65      1.86 o 
  -7  -6   4       90.59      102.49      6.98 o 
  -6  -6   4      125.33      130.92      8.93 o 
  -5  -6   4       12.69       10.80      0.96 o 
  -4  -6   4       44.34       45.94      4.18 o 
  -3  -6   4       41.49       42.09      2.12 o 
  -2  -6   4       51.77       55.10      1.98 o 
  -1  -6   4      133.29      133.12      4.16 o 
   0  -6   4      292.52      282.87      8.50 o 
   1  -6   4      305.84      285.24      7.44 o 
   2  -6   4      199.96      182.56      4.96 o 
   3  -6   4       42.95       40.58      2.14 o 
   4  -6   4      168.81      152.67      4.79 o 
   5  -6   4      151.17      144.00      4.72 o 
   6  -6   4       22.30       21.34      1.51 o 
   7  -6   4      197.50      190.14      7.43 o 
   8  -6   4       50.45       46.20      3.70 o 
   9  -6   4      104.18      112.79      8.27 o 
 -11  -5   4       12.61       14.09      1.95 o 
 -10  -5   4       18.63       20.16      2.04 o 
  -9  -5   4       28.89       30.12      1.75 o 
  -8  -5   4       43.29       41.95      1.60 o 
  -7  -5   4      253.52      260.46      7.68 o 
  -6  -5   4      197.26      202.04      6.21 o 
  -5  -5   4      261.73      252.90      9.15 o 
  -4  -5   4       28.81       29.66      1.19 o 
  -3  -5   4      204.01      199.10      5.88 o 
  -2  -5   4      637.46      669.62     19.43 o 
  -1  -5   4       34.35       33.74      1.06 o 
   0  -5   4      257.50      244.89      6.25 o 
   1  -5   4      441.95      428.09     10.87 o 
   2  -5   4      164.83      159.81      4.23 o 
   3  -5   4       45.65       39.02      1.50 o 
   4  -5   4      197.54      182.12      5.65 o 
   5  -5   4       72.74       70.25      2.43 o 
   6  -5   4       35.41       27.85      1.47 o 
   7  -5   4       19.36       13.97      1.24 o 
   8  -5   4       18.72       18.70      1.44 o 
   9  -5   4       29.76       29.95      1.85 o 
 -12  -4   4       18.08       19.54      1.75 o 
 -11  -4   4       52.08       44.82      3.31 o 
 -10  -4   4      183.68      186.53      6.78 o 
  -9  -4   4       75.60       75.85      3.22 o 
  -8  -4   4      766.17      755.07     21.40 o 
  -7  -4   4      411.90      402.55     11.14 o 
  -6  -4   4      353.74      325.74      9.06 o 
  -5  -4   4      330.78      349.58     12.45 o 
  -4  -4   4     1902.35     2057.19     86.69 o 
  -3  -4   4      639.75      655.38     18.80 o 
  -2  -4   4     1502.95     1410.39     34.65 o 
  -1  -4   4      352.13      319.95      8.22 o 
   0  -4   4      272.29      263.32      6.64 o 
   1  -4   4      223.53      220.79      5.69 o 
   2  -4   4      321.64      333.07      9.92 o 
   3  -4   4      729.87      735.75     21.16 o 
   4  -4   4       67.42       64.68      2.36 o 
   5  -4   4       75.89       77.13      2.50 o 
   6  -4   4       62.76       52.84      1.98 o 
   7  -4   4       56.51       48.95      2.34 o 
   8  -4   4      247.36      268.53     13.43 o 
   9  -4   4       37.33       39.89      2.13 o 
  10  -4   4       31.30       38.83      2.13 o 
 -12  -3   4       57.20       55.40      1.96 o 
 -11  -3   4        9.69        7.56      0.71 o 
 -10  -3   4      183.56      179.24      5.14 o 
  -9  -3   4      172.08      165.44      4.69 o 
  -8  -3   4       45.37       46.70      1.40 o 
  -7  -3   4      148.55      163.94      4.05 o 
  -6  -3   4      230.03      235.47      5.73 o 
  -5  -3   4      164.26      166.96      3.55 o 
  -4  -3   4     3592.70     3847.22    106.49 o 
  -3  -3   4      544.14      590.35     16.81 o 
  -2  -3   4      678.11      691.15     19.77 o 
  -1  -3   4      583.30      574.91     14.42 o 
   0  -3   4       66.12       66.04      1.53 o 
   1  -3   4      981.04     1029.78     25.80 o 
   2  -3   4       86.36       87.48      2.29 o 
   3  -3   4      558.36      552.03     13.47 o 
   4  -3   4      331.80      358.03      8.64 o 
   5  -3   4      189.12      186.62      5.93 o 
   6  -3   4      303.88      299.70      8.66 o 
   7  -3   4       48.23       51.52      1.52 o 
   8  -3   4      176.81      192.42      5.51 o 
   9  -3   4       22.19       22.75      1.44 o 
  10  -3   4       35.16       41.36      2.82 o 
 -13  -2   4       51.93       52.15      1.88 o 
 -12  -2   4       89.25       88.88      2.82 o 
 -11  -2   4       10.84       11.21      1.39 o 
 -10  -2   4      417.65      409.39     10.94 o 
  -9  -2   4      264.07      253.26      6.96 o 
  -8  -2   4      675.85      690.74     15.67 o 
  -7  -2   4      478.81      468.22     10.62 o 
  -6  -2   4      176.53      199.92      6.52 o 
  -5  -2   4     2195.02     2302.09     83.73 o 
  -4  -2   4      909.59      981.23     29.10 o 
  -3  -2   4      621.28      632.13     14.85 o 
  -2  -2   4      750.80      746.69     20.47 o 
  -1  -2   4      935.08      922.35     22.32 o 
   0  -2   4      563.48      584.09     15.63 o 
   1  -2   4     2446.89     2410.96     74.04 o 
   2  -2   4     1381.25     1396.34     36.21 o 
   3  -2   4      206.70      248.68      6.88 o 
   4  -2   4       10.00       12.77      0.63 o 
   5  -2   4       16.57       21.66      1.57 o 
   6  -2   4      231.12      231.76      6.45 o 
   7  -2   4       92.47       89.94      2.76 o 
   8  -2   4       46.36       55.50      1.86 o 
   9  -2   4      140.35      138.15      4.02 o 
  10  -2   4       19.25       18.14      1.36 o 
  11  -2   4       28.38       36.84      1.91 o 
 -13  -1   4       12.25       12.46      1.33 o 
 -12  -1   4       66.41       63.89      2.19 o 
 -11  -1   4       13.78       12.46      0.87 o 
 -10  -1   4      409.87      406.00     10.57 o 
  -9  -1   4      100.58      109.07      3.12 o 
  -8  -1   4      195.29      193.17      5.28 o 
  -7  -1   4       64.50       66.78      1.79 o 
  -6  -1   4       59.49       65.53      2.81 o 
  -5  -1   4      482.56      487.77     17.08 o 
  -4  -1   4      257.05      249.36     11.49 o 
  -3  -1   4      396.66      366.58      8.62 o 
  -2  -1   4     3389.10     3302.90    105.57 o 
  -1  -1   4      226.15      222.00      5.74 o 
   0  -1   4      136.71      115.47      4.94 o 
   1  -1   4      131.40      131.19      4.73 o 
   2  -1   4       56.61       59.42      2.28 o 
   3  -1   4      608.71      638.50     24.32 o 
   4  -1   4      184.87      194.15      7.07 o 
   5  -1   4      303.16      313.08      8.58 o 
   6  -1   4      134.54      133.52      3.88 o 
   7  -1   4      124.97      121.95      3.54 o 
   8  -1   4      159.06      160.17      4.67 o 
   9  -1   4        2.30        1.90      0.63 o 
  10  -1   4       24.90       27.57      1.49 o 
  11  -1   4       43.27       45.71      2.43 o 
 -13   0   4       84.86       80.06      3.02 o 
 -12   0   4        7.48        7.08      0.71 o 
 -11   0   4        4.61        5.22      0.59 o 
 -10   0   4       24.47       24.22      1.04 o 
  -9   0   4       82.88       82.47      2.45 o 
  -8   0   4      231.43      253.46      6.82 o 
  -7   0   4     1091.00     1147.78     29.68 o 
  -6   0   4      705.87      736.18     17.00 o 
  -5   0   4      227.11      231.23      8.27 o 
  -4   0   4       49.76       50.35      1.28 o 
  -3   0   4        0.35        0.86      0.50 o 
  -2   0   4      452.48      374.57     17.58 o 
  -1   0   4       20.11       24.20      1.40 o 
   0   0   4      879.96      916.80     21.05 o 
   1   0   4        0.00        0.39      0.19 o 
   2   0   4      129.56      117.11      4.59 o 
   3   0   4      750.97      784.65     21.56 o 
   4   0   4        2.25        2.52      0.36 o 
   5   0   4        0.39        1.63      0.28 o 
   6   0   4      186.12      195.77      5.64 o 
   7   0   4       35.04       35.48      1.31 o 
   8   0   4        7.07        7.15      0.59 o 
   9   0   4        0.61        0.58      0.55 o 
  10   0   4        9.31        7.16      0.89 o 
  11   0   4        1.93        1.75      1.17 o 
 -13   1   4       12.33       13.26      1.26 o 
 -12   1   4       66.51       65.97      4.18 o 
 -11   1   4       13.80       11.46      0.89 o 
 -10   1   4      410.75      391.76     15.97 o 
  -9   1   4      100.23      107.76      4.30 o 
  -8   1   4      194.96      193.91      6.19 o 
  -7   1   4       64.96       71.36      2.40 o 
  -6   1   4       59.59       63.50      3.24 o 
  -5   1   4      482.39      468.37     15.53 o 
  -4   1   4      257.73      250.03      5.80 o 
  -3   1   4      396.84      359.06     10.20 o 
  -2   1   4     3389.26     3404.94    180.17 o 
  -1   1   4      225.84      213.28      6.80 o 
   0   1   4      136.78      109.56      3.31 o 
   1   1   4      131.98      131.57      3.79 o 
   2   1   4       56.56       60.78      1.46 o 
   3   1   4      608.30      622.21     16.07 o 
   4   1   4      184.44      199.09      4.63 o 
   5   1   4      302.89      301.92      8.62 o 
   6   1   4      134.25      128.72      3.84 o 
   7   1   4      125.01      113.32      3.47 o 
   8   1   4      158.64      155.14      4.63 o 
   9   1   4        2.27        2.06      0.97 o 
  10   1   4       24.79       26.22      1.58 o 
  11   1   4       43.33       46.20      2.19 o 
 -13   2   4       51.89       52.10      2.20 o 
 -12   2   4       89.37       89.60      3.23 o 
 -11   2   4       10.82       12.18      0.89 o 
 -10   2   4      416.91      414.88     12.94 o 
  -9   2   4      264.25      266.19      8.18 o 
  -8   2   4      675.06      665.48     25.50 o 
  -7   2   4      480.22      443.81     22.44 o 
  -6   2   4      176.91      181.33      9.12 o 
  -5   2   4     2198.20     2450.44    102.35 o 
  -4   2   4      908.56      899.04     35.11 o 
  -3   2   4      621.80      615.07     16.75 o 
  -2   2   4      751.11      700.21     18.19 o 
  -1   2   4      934.31      882.12     22.26 o 
   0   2   4      563.90      572.38     14.29 o 
   1   2   4     2446.76     2475.73     53.42 o 
   2   2   4     1380.01     1450.98     31.03 o 
   3   2   4      206.20      236.34      6.36 o 
   4   2   4       10.05       13.33      0.56 o 
   5   2   4       16.46       21.40      0.69 o 
   6   2   4      230.86      218.96      6.42 o 
   7   2   4       92.58       85.35      2.73 o 
   8   2   4       46.18       50.21      2.19 o 
   9   2   4      140.66      123.79      4.87 o 
  10   2   4       19.25       18.96      1.85 o 
  11   2   4       28.47       35.62      2.72 o 
 -12   3   4       57.17       53.42      2.27 o 
 -11   3   4        9.74        8.34      0.75 o 
 -10   3   4      183.15      187.95      7.69 o 
  -9   3   4      172.09      171.20      5.50 o 
  -8   3   4       45.47       47.10      1.79 o 
  -7   3   4      148.74      171.08      5.36 o 
  -6   3   4      229.76      233.31      7.35 o 
  -5   3   4      164.21      157.40      7.56 o 
  -4   3   4     3593.98     3643.66     93.50 o 
  -3   3   4      544.65      582.09     12.66 o 
  -2   3   4      676.96      689.07     14.85 o 
  -1   3   4      584.41      591.35     12.56 o 
   0   3   4       66.23       65.63      1.72 o 
   1   3   4      980.03     1069.68     25.74 o 
   2   3   4       86.24       92.36      2.07 o 
   3   3   4      557.77      568.65     12.33 o 
   4   3   4      332.89      350.66      9.27 o 
   5   3   4      189.32      182.20      4.95 o 
   6   3   4      303.86      293.90     10.08 o 
   7   3   4       48.06       52.46      2.13 o 
   8   3   4      177.14      179.77      6.59 o 
   9   3   4       22.20       20.10      1.65 o 
  10   3   4       34.93       39.19      1.99 o 
 -12   4   4       17.98       22.44      1.24 o 
 -11   4   4       52.10       46.91      1.93 o 
 -10   4   4      184.00      194.10      6.19 o 
  -9   4   4       75.62       73.44      2.68 o 
  -8   4   4      766.70      801.25     23.78 o 
  -7   4   4      411.70      392.84     12.70 o 
  -6   4   4      353.65      319.01     22.96 o 
  -5   4   4      330.39      351.60     14.04 o 
  -4   4   4     1903.93     1905.12     57.02 o 
  -3   4   4      639.38      652.91     15.84 o 
  -2   4   4     1503.74     1405.04     30.25 o 
  -1   4   4      351.71      338.47      8.23 o 
   0   4   4      271.95      265.26      6.66 o 
   1   4   4      222.57      227.94      5.64 o 
   2   4   4      322.22      348.72      7.62 o 
   3   4   4      728.75      740.18     16.25 o 
   4   4   4       67.41       69.18      1.97 o 
   5   4   4       75.88       73.97      2.20 o 
   6   4   4       63.20       58.11      1.74 o 
   7   4   4       56.54       52.19      2.13 o 
   8   4   4      247.48      248.58      8.78 o 
   9   4   4       37.41       37.51      1.85 o 
  10   4   4       31.35       35.05      2.92 o 
 -11   5   4       12.58       14.14      0.77 o 
 -10   5   4       18.63       18.56      0.89 o 
  -9   5   4       28.84       29.00      1.08 o 
  -8   5   4       43.33       42.06      1.34 o 
  -7   5   4      253.39      258.71      8.97 o 
  -6   5   4      197.41      201.08      5.20 o 
  -5   5   4      261.91      251.49      6.40 o 
  -4   5   4       28.61       30.23      0.82 o 
  -3   5   4      203.62      194.14      4.35 o 
  -2   5   4      638.75      679.85     16.69 o 
  -1   5   4       34.10       32.88      1.04 o 
   0   5   4      257.42      242.81      6.17 o 
   1   5   4      441.55      441.71     10.81 o 
   2   5   4      164.87      163.93      4.15 o 
   3   5   4       45.82       40.84      1.06 o 
   4   5   4      197.65      190.26      5.06 o 
   5   5   4       72.78       72.40      2.11 o 
   6   5   4       35.29       28.12      1.03 o 
   7   5   4       19.35       17.23      1.10 o 
   8   5   4       18.71       18.89      1.46 o 
   9   5   4       29.91       32.44      1.72 o 
 -10   6   4       63.98       62.28      2.02 o 
  -9   6   4       41.74       46.14      1.50 o 
  -8   6   4       57.96       49.18      1.56 o 
  -7   6   4       90.61      101.76      2.80 o 
  -6   6   4      124.97      122.09      7.59 o 
  -5   6   4       12.82        9.74      0.69 o 
  -4   6   4       44.16       46.46      1.38 o 
  -3   6   4       41.57       40.47      1.27 o 
  -2   6   4       51.74       56.87      1.61 o 
  -1   6   4      133.18      135.50      3.55 o 
   0   6   4      292.27      290.44      7.82 o 
   1   6   4      306.64      300.40      7.37 o 
   2   6   4      200.99      187.90      4.75 o 
   3   6   4       43.13       43.02      1.14 o 
   4   6   4      168.82      157.94      4.24 o 
   5   6   4      150.92      145.46      4.02 o 
   6   6   4       22.40       23.41      0.97 o 
   7   6   4      197.69      197.83      6.86 o 
   8   6   4       50.31       52.60      2.27 o 
   9   6   4      103.86      106.62      4.18 o 
  -9   7   4       83.19       85.62      2.96 o 
  -8   7   4       28.57       34.19      2.14 o 
  -7   7   4      106.00       95.36      3.21 o 
  -6   7   4       25.27       23.97      1.10 o 
  -5   7   4        1.74        2.85      0.41 o 
  -4   7   4       73.95       68.70      1.95 o 
  -3   7   4       15.37       16.18      1.06 o 
  -2   7   4      275.78      279.09      6.99 o 
  -1   7   4       49.38       45.88      1.71 o 
   0   7   4      968.20      995.34     24.13 o 
   1   7   4       12.57       10.52      0.59 o 
   2   7   4      222.90      224.65      5.99 o 
   3   7   4      154.54      163.35      3.74 o 
   4   7   4      396.32      380.05      9.95 o 
   5   7   4      128.83      130.39      3.61 o 
   6   7   4        0.22        0.60      0.36 o 
   7   7   4       64.75       58.44      2.54 o 
   8   7   4        7.10        7.37      0.89 o 
  -8   8   4       52.47       55.83      2.13 o 
  -7   8   4        6.98        6.76      1.26 o 
  -6   8   4       23.73       20.11      1.03 o 
  -5   8   4       79.63       68.20      2.53 o 
  -4   8   4       21.26       21.93      1.10 o 
  -3   8   4       54.83       57.66      2.06 o 
  -2   8   4       14.77       15.18      0.83 o 
  -1   8   4       44.74       43.96      1.85 o 
   0   8   4       24.97       27.46      1.16 o 
   1   8   4      859.24      866.26     21.48 o 
   2   8   4      727.09      756.74     18.74 o 
   3   8   4      196.13      204.72      5.66 o 
   4   8   4        5.01        6.49      1.16 o 
   5   8   4       18.65       21.62      1.23 o 
   6   8   4       50.97       50.19      1.71 o 
  -6   9   4       35.26       36.47      1.75 o 
  -5   9   4      195.07      197.34      6.33 o 
  -4   9   4      104.09       99.10      3.44 o 
  -3   9   4       18.11       19.76      1.07 o 
  -2   9   4       71.84       72.88      2.61 o 
  -1   9   4      242.92      245.17      8.27 o 
   0   9   4      213.00      216.05      6.88 o 
   1   9   4       70.69       77.94      2.92 o 
   2   9   4       24.37       24.71      1.24 o 
   3   9   4        0.15        1.08      0.47 o 
   4   9   4       24.63       29.81      2.04 o 
  -3  10   4       15.20       20.94      1.10 o 
  -2  10   4       94.08      104.79      3.58 o 
  -1  10   4      191.64      211.18      7.20 o 
   0  10   4       80.78       87.38      3.09 o 
   1  10   4       55.05       59.50      2.27 o 
  -6  -9   5       24.80       26.23      1.85 o 
  -5  -9   5       53.64       57.22      2.89 o 
  -4  -9   5        2.18        1.85      0.83 o 
  -3  -9   5       45.61       42.10      2.34 o 
  -2  -9   5       22.87       21.52      1.65 o 
  -1  -9   5       30.96       33.05      1.61 o 
   0  -9   5        0.79        1.17      0.63 o 
   1  -9   5       50.31       53.63      2.21 o 
   2  -9   5       47.71       49.60      2.54 o 
   3  -9   5      147.09      155.95      6.26 o 
  -8  -8   5       15.66       13.04      1.44 o 
  -7  -8   5       13.54       12.59      1.30 o 
  -6  -8   5        0.15       -0.75      0.75 o 
  -5  -8   5      169.09      164.61      9.73 o 
  -4  -8   5      154.98      145.43      5.85 o 
  -3  -8   5       46.13       42.78      2.27 o 
  -2  -8   5       92.71       93.78      3.15 o 
  -1  -8   5       16.79       17.62      1.12 o 
   0  -8   5      145.02      145.02      4.61 o 
   1  -8   5      161.24      169.19      5.39 o 
   2  -8   5      263.67      273.12      8.27 o 
   3  -8   5       12.24       12.45      1.16 o 
   4  -8   5       40.14       42.46      2.27 o 
   5  -8   5       74.88       76.08      4.86 o 
  -9  -7   5       24.47       23.56      2.63 o 
  -8  -7   5       95.29       99.05      5.64 o 
  -7  -7   5      122.22      118.40      7.86 o 
  -6  -7   5      302.96      301.72     15.94 o 
  -5  -7   5      278.45      262.03      9.84 o 
  -4  -7   5       48.13       48.94      2.34 o 
  -3  -7   5       38.07       36.07      1.53 o 
  -2  -7   5      275.40      288.43     13.22 o 
  -1  -7   5       72.67       69.58      2.47 o 
   0  -7   5       95.84       90.77      3.15 o 
   1  -7   5      622.93      599.62     17.75 o 
   2  -7   5       31.07       34.61      1.50 o 
   3  -7   5       25.32       25.03      1.75 o 
   4  -7   5       48.84       49.62      2.84 o 
   5  -7   5       44.85       41.72      2.41 o 
   6  -7   5        9.50        9.30      2.14 o 
   7  -7   5       24.63       23.42      1.72 o 
 -10  -6   5       28.14       26.89      1.34 o 
  -9  -6   5        0.15       -0.48      0.48 o 
  -8  -6   5       10.34        8.28      1.17 o 
  -7  -6   5       23.99       24.54      1.19 o 
  -6  -6   5      104.35      102.51      5.86 o 
  -5  -6   5      146.59      132.18      5.37 o 
  -4  -6   5        3.95        4.05      0.78 o 
  -3  -6   5      103.78      103.61      3.33 o 
  -2  -6   5      283.65      276.33     10.00 o 
  -1  -6   5       66.12       65.91      2.25 o 
   0  -6   5       19.78       18.32      1.01 o 
   1  -6   5       86.66       83.77      2.84 o 
   2  -6   5        6.82        6.98      0.63 o 
   3  -6   5       61.19       58.57      2.10 o 
   4  -6   5       83.79       85.03      2.88 o 
   5  -6   5       15.88       12.53      0.86 o 
   6  -6   5       37.11       38.14      2.06 o 
   7  -6   5       22.06       19.85      1.58 o 
   8  -6   5       28.26       27.44      2.34 o 
 -11  -5   5       13.03       11.70      1.16 o 
 -10  -5   5       15.93       16.45      1.85 o 
  -9  -5   5       21.50       25.04      1.23 o 
  -8  -5   5       37.63       39.38      1.49 o 
  -7  -5   5       32.77       33.88      1.37 o 
  -6  -5   5       35.45       35.30      1.37 o 
  -5  -5   5      229.96      219.41      8.32 o 
  -4  -5   5      202.35      218.97      6.44 o 
  -3  -5   5       44.21       42.23      2.11 o 
  -2  -5   5      797.39      801.23     23.33 o 
  -1  -5   5      492.76      464.33     13.74 o 
   0  -5   5      191.06      176.19      4.69 o 
   1  -5   5      313.96      291.73      7.56 o 
   2  -5   5      338.49      327.68      9.89 o 
   3  -5   5       66.41       68.15      2.88 o 
   4  -5   5       22.50       24.10      1.08 o 
   5  -5   5       38.37       37.07      1.53 o 
   6  -5   5       19.83       17.02      0.97 o 
   7  -5   5       45.42       45.09      2.20 o 
   8  -5   5       46.65       53.49      2.54 o 
   9  -5   5       24.97       24.38      3.89 o 
 -12  -4   5       12.07       10.43      0.84 o 
 -11  -4   5        1.70        0.97      0.50 o 
 -10  -4   5       73.80       71.51      2.30 o 
  -9  -4   5      123.97      121.09      3.14 o 
  -8  -4   5      134.27      131.49      3.96 o 
  -7  -4   5       42.45       42.45      1.56 o 
  -6  -4   5       35.15       36.13      1.37 o 
  -5  -4   5      434.11      428.16     15.27 o 
  -4  -4   5      297.20      307.20      9.02 o 
  -3  -4   5      332.75      315.38     11.04 o 
  -2  -4   5        0.78        4.34      1.43 o 
  -1  -4   5       68.26       64.76      1.84 o 
   0  -4   5       74.64       94.64      2.60 o 
   1  -4   5      416.42      408.61     10.29 o 
   2  -4   5      235.34      242.67      7.26 o 
   3  -4   5      306.27      309.20     10.41 o 
   4  -4   5      199.00      189.50      7.39 o 
   5  -4   5        5.81        6.57      0.59 o 
   6  -4   5      179.54      164.48      6.12 o 
   7  -4   5      116.57      116.14      8.37 o 
   8  -4   5        8.84        9.90      1.36 o 
   9  -4   5      256.99      246.89     16.25 o 
 -12  -3   5       39.90       39.37      1.59 o 
 -11  -3   5        0.63        0.36      0.50 o 
 -10  -3   5       86.70       82.00      2.60 o 
  -9  -3   5       53.68       54.14      1.82 o 
  -8  -3   5       37.41       34.58      1.14 o 
  -7  -3   5      381.17      387.15      9.09 o 
  -6  -3   5      576.23      581.95     13.33 o 
  -5  -3   5      227.73      233.49      7.58 o 
  -4  -3   5      685.47      724.97     20.86 o 
  -3  -3   5      865.33      871.71     25.50 o 
  -2  -3   5      620.95      635.60     15.64 o 
  -1  -3   5      165.93      155.91      4.16 o 
   0  -3   5      460.56      463.85     10.06 o 
   1  -3   5      579.39      561.52     15.62 o 
   2  -3   5      680.33      693.09     16.86 o 
   3  -3   5      732.12      726.06     21.16 o 
   4  -3   5      397.59      398.72     12.64 o 
   5  -3   5      228.35      229.42      6.45 o 
   6  -3   5      266.04      254.40      6.35 o 
   7  -3   5       20.14       16.47      0.98 o 
   8  -3   5      238.03      242.52      8.53 o 
   9  -3   5       16.08       17.67      1.30 o 
  10  -3   5       76.31       84.50      3.64 o 
 -13  -2   5        2.54        1.77      0.59 o 
 -12  -2   5       58.95       51.93      1.93 o 
 -11  -2   5      142.41      137.47      3.98 o 
 -10  -2   5       69.00       64.84      2.16 o 
  -9  -2   5       16.09       15.58      0.82 o 
  -8  -2   5        5.38        4.52      0.41 o 
  -7  -2   5       12.35       14.25      0.63 o 
  -6  -2   5        2.60        4.58      0.36 o 
  -5  -2   5       23.95       22.36      0.72 o 
  -4  -2   5      102.40      116.44      2.88 o 
  -3  -2   5      136.40      134.60      2.98 o 
  -2  -2   5       52.59       55.74      1.50 o 
  -1  -2   5      206.70      219.25      4.77 o 
   0  -2   5      249.27      256.97      5.62 o 
   1  -2   5      321.40      320.36      9.38 o 
   2  -2   5      475.28      487.34     17.73 o 
   3  -2   5      168.85      172.05     10.80 o 
   4  -2   5      173.87      169.22      4.88 o 
   5  -2   5      143.16      127.57      3.76 o 
   6  -2   5      158.78      143.91      4.88 o 
   7  -2   5      421.46      412.24     11.37 o 
   8  -2   5       20.62       20.36      1.00 o 
   9  -2   5       38.49       36.89      1.45 o 
  10  -2   5        5.15        4.43      0.97 o 
 -13  -1   5        5.94        6.02      0.71 o 
 -12  -1   5       90.07       85.50      3.61 o 
 -11  -1   5       22.84       22.56      1.04 o 
 -10  -1   5      237.04      227.19      6.22 o 
  -9  -1   5      168.38      161.15      7.02 o 
  -8  -1   5       65.89       62.29      1.93 o 
  -7  -1   5       59.81       66.39      1.76 o 
  -6  -1   5      687.22      679.81     31.18 o 
  -5  -1   5      498.13      498.06     15.56 o 
  -4  -1   5      397.84      398.07     13.76 o 
  -3  -1   5      348.12      330.46     12.58 o 
  -2  -1   5      500.40      518.80      9.92 o 
  -1  -1   5      242.20      257.20      6.29 o 
   0  -1   5      116.02      122.68      3.50 o 
   1  -1   5     1446.30     1372.72     65.10 o 
   2  -1   5      371.58      397.56     10.51 o 
   3  -1   5       26.42       21.30      0.86 o 
   4  -1   5       77.47       75.63      2.74 o 
   5  -1   5      389.09      365.61     10.18 o 
   6  -1   5      152.42      145.25      4.28 o 
   7  -1   5     1276.53     1258.39     33.98 o 
   8  -1   5      270.68      272.34      7.69 o 
   9  -1   5      159.90      148.14      4.44 o 
  10  -1   5       45.62       44.90      2.10 o 
 -13   0   5      295.55      283.64     14.50 o 
 -12   0   5       96.58       99.56      3.57 o 
 -11   0   5        0.08       -0.01      0.38 o 
 -10   0   5       11.85       11.69      0.73 o 
  -9   0   5       56.44       54.14      1.82 o 
  -8   0   5        5.29        5.41      0.48 o 
  -7   0   5       27.84       29.27      1.30 o 
  -6   0   5       43.89       47.03      1.53 o 
  -5   0   5      144.01      141.13      3.83 o 
  -4   0   5        8.05        6.05      0.59 o 
  -3   0   5      160.83      160.43      4.92 o 
  -2   0   5       87.79       88.02      3.60 o 
  -1   0   5        4.11        4.20      0.85 o 
   0   0   5      130.89      122.22      3.28 o 
   1   0   5       22.05       25.29      0.93 o 
   2   0   5      667.86      674.59     30.26 o 
   3   0   5      207.85      190.99      6.45 o 
   4   0   5       29.91       27.19      0.97 o 
   5   0   5     1407.38     1388.96     38.08 o 
   6   0   5      270.63      267.62      7.61 o 
   7   0   5       64.92       58.37      1.94 o 
   8   0   5       33.12       34.55      1.34 o 
   9   0   5        6.47        8.36      1.75 o 
  10   0   5      143.03      155.63      5.68 o 
 -13   1   5        5.92        5.07      0.97 o 
 -12   1   5       90.12       81.77      3.09 o 
 -11   1   5       22.89       21.94      1.24 o 
 -10   1   5      236.70      227.52     10.80 o 
  -9   1   5      168.12      161.04      5.26 o 
  -8   1   5       65.67       64.13      1.93 o 
  -7   1   5       60.05       68.56      2.54 o 
  -6   1   5      688.43      683.79     24.08 o 
  -5   1   5      498.82      512.54     15.00 o 
  -4   1   5      397.68      387.01     11.94 o 
  -3   1   5      347.20      350.08     18.08 o 
  -2   1   5      499.61      503.30     15.81 o 
  -1   1   5      242.18      255.04      7.90 o 
   0   1   5      115.52      123.22      2.55 o 
   1   1   5     1445.09     1437.50     30.79 o 
   2   1   5      371.14      368.49      8.76 o 
   3   1   5       26.56       21.57      0.63 o 
   4   1   5       77.42       72.81      2.24 o 
   5   1   5      389.55      361.96     10.19 o 
   6   1   5      152.05      146.18      4.26 o 
   7   1   5     1275.98     1212.95     33.94 o 
   8   1   5      270.65      264.28      7.69 o 
   9   1   5      159.75      143.63      5.35 o 
  10   1   5       45.79       45.64      2.13 o 
 -13   2   5        2.46        1.85      1.17 o 
 -12   2   5       58.85       55.56      2.20 o 
 -11   2   5      142.57      135.45      4.77 o 
 -10   2   5       69.25       69.34      3.41 o 
  -9   2   5       16.19       17.61      0.96 o 
  -8   2   5        5.37        5.06      0.55 o 
  -7   2   5       12.39       14.15      3.11 o 
  -6   2   5        2.61        4.48      0.34 o 
  -5   2   5       23.86       22.47      1.13 o 
  -4   2   5      102.54      110.70      4.24 o 
  -3   2   5      136.39      132.32      3.48 o 
  -2   2   5       52.60       54.13      2.63 o 
  -1   2   5      206.54      214.07      5.42 o 
   0   2   5      249.08      257.56      6.43 o 
   1   2   5      321.16      323.41      7.16 o 
   2   2   5      474.37      497.64     10.85 o 
   3   2   5      169.22      184.17      4.26 o 
   4   2   5      173.89      171.57      5.14 o 
   5   2   5      143.05      128.78      3.73 o 
   6   2   5      159.11      143.24      4.22 o 
   7   2   5      421.40      395.22     11.30 o 
   8   2   5       20.77       19.01      1.16 o 
   9   2   5       38.38       31.59      1.72 o 
  10   2   5        5.12        4.52      0.75 o 
 -12   3   5       39.87       41.45      1.79 o 
 -11   3   5        0.63        0.64      0.47 o 
 -10   3   5       87.00       85.23      2.96 o 
  -9   3   5       53.82       55.95      2.13 o 
  -8   3   5       37.57       37.27      1.51 o 
  -7   3   5      381.26      387.09     22.77 o 
  -6   3   5      575.74      542.12     25.49 o 
  -5   3   5      227.00      220.43      5.91 o 
  -4   3   5      685.83      731.50     18.33 o 
  -3   3   5      865.44      906.70     19.22 o 
  -2   3   5      621.95      628.96     13.68 o 
  -1   3   5      166.03      158.00      3.48 o 
   0   3   5      460.50      465.00     11.52 o 
   1   3   5      578.59      606.50     14.36 o 
   2   3   5      680.57      709.55     15.67 o 
   3   3   5      731.43      747.98     19.06 o 
   4   3   5      397.23      383.54     10.27 o 
   5   3   5      228.31      222.37      7.75 o 
   6   3   5      266.36      254.88      8.72 o 
   7   3   5       20.30       17.94      1.10 o 
   8   3   5      238.49      217.43      8.03 o 
   9   3   5       16.19       19.07      1.24 o 
  10   3   5       76.22       83.84      3.43 o 
 -12   4   5       12.11       12.65      1.56 o 
 -11   4   5        1.70        0.58      0.41 o 
 -10   4   5       73.85       71.00      3.50 o 
  -9   4   5      123.80      122.98      4.12 o 
  -8   4   5      134.19      130.39      7.01 o 
  -7   4   5       42.42       42.00      1.31 o 
  -6   4   5       35.21       35.95      1.12 o 
  -5   4   5      433.82      430.16      9.38 o 
  -4   4   5      297.53      311.38      7.61 o 
  -3   4   5      333.11      316.40      6.90 o 
  -2   4   5        0.80        3.50      0.42 o 
  -1   4   5       68.33       69.18      1.83 o 
   0   4   5       74.69       97.53      2.54 o 
   1   4   5      416.88      413.59     10.21 o 
   2   4   5      235.15      249.33      5.54 o 
   3   4   5      305.96      321.93      8.31 o 
   4   4   5      198.86      192.38      5.13 o 
   5   4   5        5.74        6.33      0.42 o 
   6   4   5      179.58      164.01      5.76 o 
   7   4   5      116.58      114.56      4.26 o 
   8   4   5        8.74        8.54      1.17 o 
   9   4   5      257.04      242.01      8.58 o 
 -11   5   5       13.01       12.99      0.74 o 
 -10   5   5       15.94       17.42      0.86 o 
  -9   5   5       21.46       23.55      0.97 o 
  -8   5   5       37.49       36.39      1.27 o 
  -7   5   5       32.59       35.24      1.16 o 
  -6   5   5       35.77       35.34      1.12 o 
  -5   5   5      230.41      228.72      5.06 o 
  -4   5   5      202.07      210.26      5.57 o 
  -3   5   5       44.37       42.53      1.27 o 
  -2   5   5      796.18      818.80     20.09 o 
  -1   5   5      492.59      482.08     11.78 o 
   0   5   5      191.06      185.47      4.60 o 
   1   5   5      314.58      305.63      7.48 o 
   2   5   5      338.19      345.57      8.54 o 
   3   5   5       66.59       68.10      1.97 o 
   4   5   5       22.53       22.67      0.88 o 
   5   5   5       38.25       36.87      1.26 o 
   6   5   5       19.94       16.99      1.10 o 
   7   5   5       45.45       41.38      1.93 o 
   8   5   5       46.57       46.27      2.13 o 
   9   5   5       25.11       24.82      1.44 o 
 -10   6   5       28.07       26.48      1.14 o 
  -9   6   5        0.15        0.71      0.49 o 
  -8   6   5       10.37        7.09      0.78 o 
  -7   6   5       23.86       23.67      1.10 o 
  -6   6   5      104.12      100.32      4.57 o 
  -5   6   5      147.12      141.67      3.67 o 
  -4   6   5        3.87        3.51      0.36 o 
  -3   6   5      103.79      105.44      2.84 o 
  -2   6   5      283.68      287.71      7.18 o 
  -1   6   5       66.15       64.45      1.83 o 
   0   6   5       19.78       20.15      0.94 o 
   1   6   5       86.57       87.72      2.65 o 
   2   6   5        6.79        7.50      0.48 o 
   3   6   5       61.41       58.06      1.79 o 
   4   6   5       83.69       86.77      2.53 o 
   5   6   5       15.97       11.70      0.66 o 
   6   6   5       36.96       39.70      1.79 o 
   7   6   5       22.07       25.40      1.38 o 
   8   6   5       28.17       28.09      1.51 o 
  -9   7   5       24.57       23.71      1.26 o 
  -8   7   5       95.44       93.04      3.79 o 
  -7   7   5      122.24      110.61      3.89 o 
  -6   7   5      302.53      281.88      8.94 o 
  -5   7   5      277.86      269.59      6.85 o 
  -4   7   5       48.21       48.01      1.50 o 
  -3   7   5       37.93       36.53      1.19 o 
  -2   7   5      275.40      272.34      7.32 o 
  -1   7   5       72.85       72.92      2.58 o 
   0   7   5       95.75       98.43      2.80 o 
   1   7   5      621.94      620.24     15.22 o 
   2   7   5       31.19       32.69      1.11 o 
   3   7   5       25.32       24.17      1.00 o 
   4   7   5       48.75       49.16      1.63 o 
   5   7   5       44.92       43.10      1.49 o 
   6   7   5        9.45       11.12      0.96 o 
   7   7   5       24.58       27.58      1.51 o 
  -8   8   5       15.70       14.96      1.07 o 
  -7   8   5       13.61       14.04      0.89 o 
  -6   8   5        0.15       -0.10      0.41 o 
  -5   8   5      168.91      166.68      5.37 o 
  -4   8   5      154.68      149.79      4.82 o 
  -3   8   5       46.05       45.12      1.85 o 
  -2   8   5       92.64       91.13      3.16 o 
  -1   8   5       16.78       17.33      0.77 o 
   0   8   5      144.78      144.83      4.39 o 
   1   8   5      161.21      173.12      6.73 o 
   2   8   5      263.71      272.95      8.66 o 
   3   8   5       12.20       12.81      1.18 o 
   4   8   5       39.91       43.28      1.49 o 
   5   8   5       74.65       72.03      2.31 o 
  -6   9   5       24.94       29.79      1.38 o 
  -5   9   5       53.76       55.86      2.20 o 
  -4   9   5        2.22        2.98      0.68 o 
  -3   9   5       45.49       41.84      1.65 o 
  -2   9   5       22.98       22.81      1.10 o 
  -1   9   5       30.92       30.47      1.38 o 
   0   9   5        0.78        0.97      0.41 o 
   1   9   5       50.45       55.84      2.24 o 
   2   9   5       47.78       46.70      2.72 o 
   3   9   5      147.00      156.75      9.92 o 
  -5  -9   6       20.70       19.31      2.14 o 
  -4  -9   6       32.09       33.24      2.34 o 
  -3  -9   6      103.40      106.31      4.54 o 
  -2  -9   6       55.88       60.29      3.11 o 
  -1  -9   6       85.69       91.71      3.18 o 
   0  -9   6       82.62       87.88      3.18 o 
   1  -9   6       66.57       70.05      2.62 o 
   2  -9   6       54.31       62.25      2.96 o 
  -8  -8   6       46.98       45.25      2.54 o 
  -7  -8   6       87.90       82.60      6.91 o 
  -6  -8   6       71.12       75.53      4.09 o 
  -5  -8   6       77.04       78.87      4.48 o 
  -4  -8   6       11.28       13.69      1.24 o 
  -3  -8   6       39.16       37.36      2.06 o 
  -2  -8   6       29.47       27.14      1.38 o 
  -1  -8   6      232.79      238.33      7.34 o 
   0  -8   6      168.52      162.83      5.28 o 
   1  -8   6       23.65       24.25      1.35 o 
   2  -8   6       45.75       43.79      2.27 o 
   3  -8   6        3.39        3.51      0.83 o 
   4  -8   6       15.93       13.08      1.24 o 
   5  -8   6       15.27       16.73      2.14 o 
  -9  -7   6       26.11       28.14      2.43 o 
  -8  -7   6       26.86       26.83      1.69 o 
  -7  -7   6       14.54       10.66      0.88 o 
  -6  -7   6      185.10      168.06      6.60 o 
  -5  -7   6      121.45      105.83      4.40 o 
  -4  -7   6       27.60       29.97      1.79 o 
  -3  -7   6      170.40      168.73      5.24 o 
  -2  -7   6       63.41       65.28      2.59 o 
  -1  -7   6      198.83      194.61      6.10 o 
   0  -7   6      245.33      246.35      7.53 o 
   1  -7   6      200.34      197.80      6.14 o 
   2  -7   6      409.84      397.43     14.52 o 
   3  -7   6      171.81      169.18      6.40 o 
   4  -7   6       13.60       12.42      1.85 o 
   5  -7   6       26.68       29.51      1.77 o 
   6  -7   6        9.93        8.66      1.10 o 
 -10  -6   6       67.86       70.05      3.89 o 
  -9  -6   6       93.78       94.70      4.69 o 
  -8  -6   6       30.41       28.30      1.40 o 
  -7  -6   6       18.99       16.27      1.72 o 
  -6  -6   6      187.42      170.27     15.18 o 
  -5  -6   6      358.82      342.04     15.57 o 
  -4  -6   6      308.60      290.15     11.58 o 
  -3  -6   6      324.67      318.73      9.47 o 
  -2  -6   6      730.34      707.23     26.85 o 
  -1  -6   6      164.12      166.03      5.54 o 
   0  -6   6      467.54      454.29     13.29 o 
   1  -6   6      307.93      299.99      9.17 o 
   2  -6   6      235.65      238.87      8.74 o 
   3  -6   6       64.68       69.64      2.39 o 
   4  -6   6       17.76       17.36      1.04 o 
   5  -6   6      279.08      254.91      9.49 o 
   6  -6   6       42.77       42.23      2.20 o 
   7  -6   6        5.49        6.36      0.96 o 
 -11  -5   6       58.70       58.34      2.60 o 
 -10  -5   6       21.39       21.60      1.56 o 
  -9  -5   6      105.42      107.04      3.91 o 
  -8  -5   6      381.45      369.58     10.29 o 
  -7  -5   6      145.33      136.88      4.47 o 
  -6  -5   6      198.79      192.64      7.43 o 
  -5  -5   6      161.17      145.74      5.57 o 
  -4  -5   6      826.95      811.89     26.08 o 
  -3  -5   6      161.01      163.76      5.29 o 
  -2  -5   6      177.07      172.74      8.98 o 
  -1  -5   6      114.98      105.02      3.68 o 
   0  -5   6      113.99      104.38      3.48 o 
   1  -5   6      166.24      171.07      4.47 o 
   2  -5   6      133.85      140.10      4.31 o 
   3  -5   6      108.21      104.70      3.29 o 
   4  -5   6      101.18       86.30      2.88 o 
   5  -5   6      416.97      381.15     11.23 o 
   6  -5   6       84.83       87.59      3.49 o 
   7  -5   6       49.31       47.32      6.52 o 
   8  -5   6        3.65        5.06      0.89 o 
 -12  -4   6        5.87        4.02      0.66 o 
 -11  -4   6       18.70       19.95      1.11 o 
 -10  -4   6       68.95       62.64      2.12 o 
  -9  -4   6        8.98        6.50      0.66 o 
  -8  -4   6      266.24      240.70      7.01 o 
  -7  -4   6      218.43      210.48      5.96 o 
  -6  -4   6      539.57      535.88     18.99 o 
  -5  -4   6      104.64       99.74      3.99 o 
  -4  -4   6      250.76      249.47      7.45 o 
  -3  -4   6      177.05      172.47      5.79 o 
  -2  -4   6       49.68       54.58      1.87 o 
  -1  -4   6     1624.80     1527.28     44.71 o 
   0  -4   6      267.81      269.51      6.93 o 
   1  -4   6      110.15      106.28      3.33 o 
   2  -4   6      220.72      205.90      6.32 o 
   3  -4   6      383.04      378.47     10.86 o 
   4  -4   6      145.20      141.39      4.31 o 
   5  -4   6        3.02        3.69      0.51 o 
   6  -4   6       29.84       24.67      1.48 o 
   7  -4   6       20.82       16.42      2.72 o 
   8  -4   6       28.01       27.22      2.14 o 
   9  -4   6        4.57        5.46      0.96 o 
 -12  -3   6        5.92        7.43      0.74 o 
 -11  -3   6       17.73       18.08      2.11 o 
 -10  -3   6      291.66      273.42      7.60 o 
  -9  -3   6       55.88       59.59      1.93 o 
  -8  -3   6      315.84      316.90      8.91 o 
  -7  -3   6       66.34       63.80      1.76 o 
  -6  -3   6      144.99      148.65      3.65 o 
  -5  -3   6       25.35       26.16      1.08 o 
  -4  -3   6      638.49      674.59     28.06 o 
  -3  -3   6     1334.77     1360.22     39.09 o 
  -2  -3   6       51.50       56.78      2.35 o 
  -1  -3   6       66.16       72.95      1.93 o 
   0  -3   6        6.57        8.80      0.36 o 
   1  -3   6      313.14      312.93      7.78 o 
   2  -3   6      240.63      253.95     10.00 o 
   3  -3   6       96.96       89.03      2.37 o 
   4  -3   6       21.81       22.83      1.01 o 
   5  -3   6       18.36       18.12      1.00 o 
   6  -3   6       81.36       73.53      2.43 o 
   7  -3   6       29.06       26.46      1.19 o 
   8  -3   6        7.09        5.94      0.83 o 
   9  -3   6       11.56       10.23      1.03 o 
 -12  -2   6       15.34       14.41      0.93 o 
 -11  -2   6      196.91      183.46      5.25 o 
 -10  -2   6       88.99       88.64      2.75 o 
  -9  -2   6        2.52        3.21      0.48 o 
  -8  -2   6      391.91      392.82     11.89 o 
  -7  -2   6       43.14       49.12      1.69 o 
  -6  -2   6      698.97      702.77     24.27 o 
  -5  -2   6       73.54       78.45      3.11 o 
  -4  -2   6       82.86       89.90      3.45 o 
  -3  -2   6       49.02       41.44      1.04 o 
  -2  -2   6      422.90      442.77      9.49 o 
  -1  -2   6     2056.07     2116.80     45.37 o 
   0  -2   6      222.67      233.59      7.05 o 
   1  -2   6      431.25      430.05     10.56 o 
   2  -2   6      154.85      154.59      4.47 o 
   3  -2   6       21.48       19.49      0.77 o 
   4  -2   6       11.01       12.70      0.67 o 
   5  -2   6      217.16      201.22      7.11 o 
   6  -2   6       56.00       53.89      1.77 o 
   7  -2   6       97.54       97.07      3.02 o 
   8  -2   6        9.24        8.29      0.66 o 
   9  -2   6       43.54       45.50      2.13 o 
  10  -2   6       32.31       36.00      2.92 o 
 -13  -1   6       60.56       60.29      2.48 o 
 -12  -1   6      191.62      177.52      6.05 o 
 -11  -1   6      335.45      329.68     12.14 o 
 -10  -1   6       96.23       85.45      2.64 o 
  -9  -1   6        9.30       11.08      0.71 o 
  -8  -1   6       21.25       22.59      0.93 o 
  -7  -1   6      118.78      129.24      3.05 o 
  -6  -1   6      551.19      551.28     15.33 o 
  -5  -1   6      230.67      245.04     12.97 o 
  -4  -1   6     1177.14     1229.48     50.80 o 
  -3  -1   6      355.51      352.61      9.42 o 
  -2  -1   6      139.45      152.22      3.00 o 
  -1  -1   6      749.45      769.40     20.30 o 
   0  -1   6       52.86       49.91      2.09 o 
   1  -1   6      821.44      813.25     28.47 o 
   2  -1   6      263.45      252.45     12.92 o 
   3  -1   6      108.03      104.54      3.10 o 
   4  -1   6      354.37      356.18     10.57 o 
   5  -1   6       54.04       54.39      1.79 o 
   6  -1   6      127.76      122.71      3.65 o 
   7  -1   6       34.92       35.97      1.37 o 
   8  -1   6        7.34        7.52      0.67 o 
   9  -1   6       39.75       36.13      1.45 o 
  10  -1   6       28.38       30.36      1.63 o 
 -13   0   6       47.13       52.29      3.89 o 
 -12   0   6      435.22      417.67     13.20 o 
 -11   0   6       36.94       37.07      1.65 o 
 -10   0   6     1010.13     1017.98     26.52 o 
  -9   0   6      955.35      914.78     23.76 o 
  -8   0   6      114.57      116.41      6.45 o 
  -7   0   6      213.10      223.62      6.14 o 
  -6   0   6       36.99       46.13      1.26 o 
  -5   0   6      821.98      846.93     27.61 o 
  -4   0   6       89.04       96.76      3.27 o 
  -3   0   6      591.09      633.01     21.77 o 
  -2   0   6        5.39        8.78      0.77 o 
  -1   0   6        1.71        3.19      0.37 o 
   0   0   6      401.92      384.88      8.91 o 
   1   0   6      367.29      335.96      8.28 o 
   2   0   6      542.68      545.01     15.00 o 
   3   0   6      470.54      434.73     18.98 o 
   4   0   6      139.61      126.72      3.73 o 
   5   0   6       26.89       23.94      0.97 o 
   6   0   6      612.68      608.56     16.89 o 
   7   0   6        0.00       -0.19      0.46 o 
   8   0   6        1.13        1.09      0.44 o 
   9   0   6       20.68       20.62      2.53 o 
  10   0   6        4.17        3.39      0.75 o 
 -13   1   6       60.55       59.37      2.63 o 
 -12   1   6      191.58      179.93      6.91 o 
 -11   1   6      334.55      328.64     16.73 o 
 -10   1   6       96.52       91.94      4.18 o 
  -9   1   6        9.41       13.01      2.14 o 
  -8   1   6       21.11       19.00      1.03 o 
  -7   1   6      118.68      116.05      4.71 o 
  -6   1   6      550.61      555.90     14.45 o 
  -5   1   6      230.85      254.36      5.88 o 
  -4   1   6     1179.78     1265.50     38.84 o 
  -3   1   6      356.81      361.77     19.96 o 
  -2   1   6      139.33      148.34      4.81 o 
  -1   1   6      749.86      792.05     23.57 o 
   0   1   6       52.84       49.53      1.35 o 
   1   1   6      823.05      836.16     18.09 o 
   2   1   6      263.12      247.13      6.12 o 
   3   1   6      107.84      106.39      4.94 o 
   4   1   6      354.12      339.39      9.74 o 
   5   1   6       54.29       53.70      1.79 o 
   6   1   6      127.31      122.76      4.95 o 
   7   1   6       35.15       36.03      1.34 o 
   8   1   6        7.33        7.05      0.65 o 
   9   1   6       39.78       35.58      1.77 o 
  10   1   6       28.50       29.98      1.72 o 
 -12   2   6       15.35       16.46      1.85 o 
 -11   2   6      196.84      191.29      6.19 o 
 -10   2   6       89.04       92.23      4.67 o 
  -9   2   6        2.56        2.79      0.68 o 
  -8   2   6      391.95      400.82     12.37 o 
  -7   2   6       43.00       46.83      1.79 o 
  -6   2   6      699.82      689.60     38.53 o 
  -5   2   6       73.25       75.68      2.17 o 
  -4   2   6       82.80       90.44      2.51 o 
  -3   2   6       49.01       40.69      1.23 o 
  -2   2   6      423.51      433.04     13.47 o 
  -1   2   6     2057.79     2126.18     51.97 o 
   0   2   6      223.09      233.93      5.87 o 
   1   2   6      430.37      446.95      9.67 o 
   2   2   6      154.62      157.30      4.16 o 
   3   2   6       21.67       19.43      0.63 o 
   4   2   6       11.09       11.62      0.67 o 
   5   2   6      216.64      207.59      7.56 o 
   6   2   6       56.07       51.16      1.76 o 
   7   2   6       97.50       96.92      3.02 o 
   8   2   6        9.18       10.07      0.89 o 
   9   2   6       43.43       41.29      2.05 o 
  10   2   6       32.23       33.87      1.85 o 
 -12   3   6        5.89        7.01      0.83 o 
 -11   3   6       17.56       18.93      1.10 o 
 -10   3   6      291.03      287.78      8.87 o 
  -9   3   6       56.04       56.18      2.13 o 
  -8   3   6      315.93      305.50     14.40 o 
  -7   3   6       66.38       63.75      2.92 o 
  -6   3   6      145.19      143.64      9.24 o 
  -5   3   6       25.47       26.80      0.93 o 
  -4   3   6      639.82      623.41     16.39 o 
  -3   3   6     1335.41     1376.49     29.43 o 
  -2   3   6       51.70       56.15      1.36 o 
  -1   3   6       66.16       73.25      1.98 o 
   0   3   6        6.61        8.05      0.43 o 
   1   3   6      313.12      317.74      7.01 o 
   2   3   6      241.05      261.38      6.77 o 
   3   3   6       96.89       91.51      2.51 o 
   4   3   6       21.81       22.79      1.16 o 
   5   3   6       18.32       19.30      1.10 o 
   6   3   6       81.71       72.76      2.82 o 
   7   3   6       29.18       25.56      1.38 o 
   8   3   6        7.04        6.47      0.83 o 
   9   3   6       11.44       10.80      1.46 o 
 -12   4   6        5.86        4.99      0.78 o 
 -11   4   6       18.68       22.77      1.24 o 
 -10   4   6       68.88       63.24      2.40 o 
  -9   4   6        9.10        7.86      0.78 o 
  -8   4   6      265.91      249.85     11.29 o 
  -7   4   6      218.62      197.93      6.60 o 
  -6   4   6      540.35      534.37     13.36 o 
  -5   4   6      105.04      103.20      2.40 o 
  -4   4   6      250.52      256.22      5.61 o 
  -3   4   6      177.37      175.64      3.89 o 
  -2   4   6       49.80       53.20      1.53 o 
  -1   4   6     1625.14     1600.89     38.53 o 
   0   4   6      267.36      277.15      6.88 o 
   1   4   6      109.67      108.92      2.80 o 
   2   4   6      221.18      206.61      5.47 o 
   3   4   6      383.51      363.42      9.72 o 
   4   4   6      145.58      136.55      5.16 o 
   5   4   6        2.97        3.38      0.88 o 
   6   4   6       29.96       24.32      1.24 o 
   7   4   6       20.96       16.55      1.10 o 
   8   4   6       27.95       23.94      1.38 o 
   9   4   6        4.51        4.17      0.75 o 
 -11   5   6       58.78       54.37      1.79 o 
 -10   5   6       21.46       22.43      1.41 o 
  -9   5   6      105.48       99.23      3.12 o 
  -8   5   6      381.52      356.06     11.29 o 
  -7   5   6      145.38      132.80      4.40 o 
  -6   5   6      199.14      203.14      6.19 o 
  -5   5   6      161.05      145.72      3.85 o 
  -4   5   6      826.26      785.85     19.79 o 
  -3   5   6      161.74      162.71      4.26 o 
  -2   5   6      176.97      168.82      4.37 o 
  -1   5   6      114.82      109.44      2.88 o 
   0   5   6      114.13      113.01      2.88 o 
   1   5   6      166.66      170.31      4.37 o 
   2   5   6      134.13      139.24      3.87 o 
   3   5   6      108.44      100.47      2.90 o 
   4   5   6      101.33       86.66      2.49 o 
   5   5   6      417.11      377.35     12.82 o 
   6   5   6       84.84       83.20      3.29 o 
   7   5   6       49.32       45.70      2.53 o 
   8   5   6        3.61        5.53      0.88 o 
 -10   6   6       67.75       63.92      3.60 o 
  -9   6   6       93.78       92.89      3.23 o 
  -8   6   6       30.72       26.98      2.43 o 
  -7   6   6       18.90       15.57      0.89 o 
  -6   6   6      187.73      176.89      5.50 o 
  -5   6   6      358.81      356.39     10.48 o 
  -4   6   6      308.74      296.87      7.64 o 
  -3   6   6      324.03      317.78      8.08 o 
  -2   6   6      730.40      742.45     18.00 o 
  -1   6   6      163.53      168.77      4.37 o 
   0   6   6      468.31      455.63     11.41 o 
   1   6   6      308.31      319.54      9.78 o 
   2   6   6      235.38      229.30      6.29 o 
   3   6   6       64.52       68.15      2.26 o 
   4   6   6       17.78       17.18      0.80 o 
   5   6   6      279.78      257.22      8.85 o 
   6   6   6       42.79       43.25      2.04 o 
   7   6   6        5.43        8.02      0.83 o 
  -9   7   6       26.09       23.78      2.34 o 
  -8   7   6       26.87       25.05      1.24 o 
  -7   7   6       14.53       10.99      1.75 o 
  -6   7   6      184.75      169.04      5.37 o 
  -5   7   6      121.38      109.59      2.99 o 
  -4   7   6       27.67       30.13      1.51 o 
  -3   7   6      170.34      169.71      4.45 o 
  -2   7   6       63.72       66.22      1.95 o 
  -1   7   6      198.87      203.02      5.16 o 
   0   7   6      245.31      251.50      6.76 o 
   1   7   6      200.54      201.34      6.45 o 
   2   7   6      410.27      400.64     10.58 o 
   3   7   6      172.18      165.29      4.61 o 
   4   7   6       13.48       13.75      0.74 o 
   5   7   6       26.63       32.54      1.58 o 
   6   7   6        9.92        9.19      0.89 o 
  -8   8   6       47.08       48.26      1.93 o 
  -7   8   6       87.96       81.34      2.89 o 
  -6   8   6       70.85       78.93      2.75 o 
  -5   8   6       77.10       83.68      3.02 o 
  -4   8   6       11.25       12.88      0.89 o 
  -3   8   6       39.25       37.50      1.76 o 
  -2   8   6       29.37       27.97      1.18 o 
  -1   8   6      232.85      242.37      6.90 o 
   0   8   6      168.54      168.32      4.37 o 
   1   8   6       23.48       24.85      1.56 o 
   2   8   6       45.74       43.93      2.44 o 
   3   8   6        3.38        3.99      0.53 o 
   4   8   6       15.97       13.95      0.80 o 
   5   8   6       15.29       17.17      1.16 o 
  -5   9   6       20.77       21.52      1.17 o 
  -4   9   6       32.09       31.86      1.44 o 
  -3   9   6      103.22      106.97      3.58 o 
  -2   9   6       55.89       66.04      3.41 o 
  -1   9   6       85.53       88.60      3.03 o 
   0   9   6       82.51       88.26      5.93 o 
   1   9   6       66.48       66.55      3.50 o 
   2   9   6       54.28       59.60      2.38 o 
  -4  -9   7        9.80       12.65      1.44 o 
  -3  -9   7        1.56        0.52      0.89 o 
  -2  -9   7       14.10       17.97      1.58 o 
  -1  -9   7        9.36        9.55      0.96 o 
   0  -9   7        5.36        6.08      0.86 o 
   1  -9   7       20.19       21.65      1.38 o 
  -7  -8   7       46.62       56.76      2.89 o 
  -6  -8   7      110.78      114.94      4.95 o 
  -5  -8   7        2.33        3.45      1.07 o 
  -4  -8   7       27.96       27.79      1.85 o 
  -3  -8   7       20.48       20.67      2.63 o 
  -2  -8   7       10.74        9.02      0.88 o 
  -1  -8   7       15.65       14.66      1.22 o 
   0  -8   7       30.85       32.83      1.57 o 
   1  -8   7      238.65      257.88      8.68 o 
   2  -8   7       46.82       49.62      2.48 o 
   3  -8   7        0.26        0.78      0.69 o 
   4  -8   7        1.08        0.88      0.97 o 
  -9  -7   7      157.78      163.07      7.89 o 
  -8  -7   7        3.51        4.14      0.98 o 
  -7  -7   7      115.71      117.76      7.99 o 
  -6  -7   7       50.98       42.81      2.34 o 
  -5  -7   7      181.46      172.33      8.46 o 
  -4  -7   7       40.38       34.67      1.99 o 
  -3  -7   7       15.88       11.98      1.16 o 
  -2  -7   7      249.28      252.95      7.60 o 
  -1  -7   7       29.20       29.86      1.99 o 
   0  -7   7      105.88      104.18      3.48 o 
   1  -7   7      324.45      315.84     10.14 o 
   2  -7   7       75.37       74.70      3.23 o 
   3  -7   7       13.84       17.02      1.30 o 
   4  -7   7       12.10       10.11      1.03 o 
   5  -7   7       13.42       16.20      1.36 o 
 -10  -6   7       37.27       38.20      4.48 o 
  -9  -6   7        3.73        6.12      1.12 o 
  -8  -6   7       21.69       21.56      1.61 o 
  -7  -6   7       81.28       80.30      3.43 o 
  -6  -6   7       46.51       37.95      2.72 o 
  -5  -6   7      163.97      137.84      7.10 o 
  -4  -6   7      100.20       85.94      3.89 o 
  -3  -6   7        7.27        5.62      0.65 o 
  -2  -6   7      552.38      545.25     17.24 o 
  -1  -6   7     1538.71     1436.06     41.64 o 
   0  -6   7       39.55       36.49      1.53 o 
   1  -6   7       27.37       26.34      1.31 o 
   2  -6   7      212.31      210.34      7.98 o 
   3  -6   7      204.88      194.17      7.22 o 
   4  -6   7       57.04       53.19      2.47 o 
   5  -6   7       85.49       85.85      2.96 o 
   6  -6   7       39.38       37.35      3.21 o 
 -11  -5   7        0.07        1.40      0.75 o 
 -10  -5   7       29.90       28.82      1.63 o 
  -9  -5   7       84.57       83.01      2.76 o 
  -8  -5   7      111.87      102.92      3.28 o 
  -7  -5   7       99.40       99.03      3.09 o 
  -6  -5   7      151.33      144.34      5.64 o 
  -5  -5   7      150.90      137.70      6.62 o 
  -4  -5   7      636.04      575.35     23.25 o 
  -3  -5   7      652.19      607.78     21.08 o 
  -2  -5   7       62.38       59.94      2.13 o 
  -1  -5   7      574.73      551.56     16.36 o 
   0  -5   7      165.13      167.54      5.28 o 
   1  -5   7      188.83      175.31      6.67 o 
   2  -5   7       55.23       50.55      3.79 o 
   3  -5   7        4.93        3.25      0.52 o 
   4  -5   7      135.88      114.45      3.63 o 
   5  -5   7       19.17       13.92      0.93 o 
   6  -5   7       14.50       15.18      0.97 o 
   7  -5   7       75.53       69.48      3.16 o 
 -11  -4   7       15.51       16.13      1.00 o 
 -10  -4   7        8.75        9.02      0.82 o 
  -9  -4   7      140.84      137.51      4.67 o 
  -8  -4   7      210.35      199.34      5.81 o 
  -7  -4   7      316.82      295.52      8.32 o 
  -6  -4   7      279.23      258.20      9.42 o 
  -5  -4   7       88.25       85.29      3.44 o 
  -4  -4   7      561.51      545.60     16.14 o 
  -3  -4   7      209.36      206.89      8.43 o 
  -2  -4   7       25.14       24.01      1.08 o 
  -1  -4   7       50.09       46.25      1.69 o 
   0  -4   7       85.38       81.20      2.70 o 
   1  -4   7        6.07        7.27      0.56 o 
   2  -4   7       21.71       23.45      1.31 o 
   3  -4   7       31.92       24.49      1.12 o 
   4  -4   7        4.45        2.52      0.48 o 
   5  -4   7       77.39       72.71      2.51 o 
   6  -4   7      132.15      123.13      4.48 o 
   7  -4   7       30.56       33.36      1.53 o 
   8  -4   7        5.31        4.77      0.83 o 
 -12  -3   7       31.20       31.32      1.41 o 
 -11  -3   7       61.01       58.30      2.05 o 
 -10  -3   7       45.15       45.98      1.64 o 
  -9  -3   7       75.57       71.24      2.27 o 
  -8  -3   7       59.11       58.52      1.66 o 
  -7  -3   7       75.32       75.36      2.83 o 
  -6  -3   7      126.98      123.97      4.27 o 
  -5  -3   7       49.47       52.82      1.95 o 
  -4  -3   7      251.27      281.93      9.67 o 
  -3  -3   7      209.07      221.15      6.52 o 
  -2  -3   7       45.78       34.78      1.35 o 
  -1  -3   7      206.15      196.59      4.53 o 
   0  -3   7       78.37       70.96      1.72 o 
   1  -3   7       63.82       70.06      3.03 o 
   2  -3   7        5.37        3.58      0.45 o 
   3  -3   7       33.15       26.08      1.65 o 
   4  -3   7       99.62       91.43      2.96 o 
   5  -3   7      181.97      168.44      5.13 o 
   6  -3   7      148.08      144.87      8.37 o 
   7  -3   7      190.61      180.82      9.05 o 
   8  -3   7        9.59       10.24      1.10 o 
 -12  -2   7       33.22       32.06      1.41 o 
 -11  -2   7       16.19       14.44      1.29 o 
 -10  -2   7       75.46       77.28      2.46 o 
  -9  -2   7       58.21       51.94      1.75 o 
  -8  -2   7      253.07      236.16     16.64 o 
  -7  -2   7      173.90      162.52      3.99 o 
  -6  -2   7      687.77      655.32     18.83 o 
  -5  -2   7      222.86      215.23      6.01 o 
  -4  -2   7        1.84        3.13      0.31 o 
  -3  -2   7      110.62      113.61      2.58 o 
  -2  -2   7      188.18      201.27      4.87 o 
  -1  -2   7      583.38      601.27     13.07 o 
   0  -2   7      341.58      344.88      8.38 o 
   1  -2   7       31.08       33.69      0.99 o 
   2  -2   7      398.41      378.79     15.52 o 
   3  -2   7      705.97      715.62     19.68 o 
   4  -2   7      116.96      107.47      5.08 o 
   5  -2   7      112.13      110.31      5.55 o 
   6  -2   7       98.75      101.41      4.95 o 
   7  -2   7      674.75      608.98     35.71 o 
   8  -2   7      280.28      269.07      9.77 o 
   9  -2   7       30.32       34.16      1.93 o 
 -12  -1   7        1.54        0.63      0.61 o 
 -11  -1   7       35.08       33.08      1.58 o 
 -10  -1   7       32.93       30.99      1.30 o 
  -9  -1   7       81.75       80.02      2.79 o 
  -8  -1   7       58.12       58.98      2.15 o 
  -7  -1   7       85.16       90.05      3.01 o 
  -6  -1   7        8.76       11.54      0.70 o 
  -5  -1   7      141.76      155.78      4.75 o 
  -4  -1   7      162.76      174.05      5.67 o 
  -3  -1   7      690.42      713.66     14.79 o 
  -2  -1   7      639.88      659.88     14.14 o 
  -1  -1   7      223.25      224.01      5.33 o 
   0  -1   7     1143.29     1186.96     31.89 o 
   1  -1   7      709.17      695.34     26.49 o 
   2  -1   7      233.72      222.47      6.34 o 
   3  -1   7      144.94      132.42      6.31 o 
   4  -1   7      482.91      465.77     13.13 o 
   5  -1   7     1041.27     1032.55     36.66 o 
   6  -1   7       28.89       28.29      1.19 o 
   7  -1   7      129.61      123.76      4.68 o 
   8  -1   7       59.90       59.45      2.08 o 
   9  -1   7        2.78        4.32      0.63 o 
 -12   0   7      267.37      254.91     15.47 o 
 -11   0   7      269.33      257.92     14.01 o 
 -10   0   7        0.47        0.10      0.68 o 
  -9   0   7       18.11       24.35      1.24 o 
  -8   0   7       35.61       42.28      1.45 o 
  -7   0   7       60.61       67.67      2.65 o 
  -6   0   7       95.04       97.67      3.12 o 
  -5   0   7      308.86      295.28      8.57 o 
  -4   0   7     1289.04     1356.50     35.95 o 
  -3   0   7     1125.99     1238.40     43.61 o 
  -2   0   7      173.63      175.92      4.75 o 
  -1   0   7       85.36       94.49      2.32 o 
   0   0   7      284.32      309.06      8.45 o 
   1   0   7       16.09       14.75      0.52 o 
   2   0   7      216.87      223.44      7.53 o 
   3   0   7       20.04       16.39      0.73 o 
   4   0   7      564.94      548.47     18.17 o 
   5   0   7     2911.81     2758.24     90.22 o 
   6   0   7        8.07        7.55      0.63 o 
   7   0   7      242.00      217.08      6.30 o 
   8   0   7       35.95       38.29      1.49 o 
   9   0   7      108.09      114.03      4.38 o 
 -12   1   7        1.54        1.65      0.69 o 
 -11   1   7       34.92       32.64      2.82 o 
 -10   1   7       32.93       34.44      1.85 o 
  -9   1   7       81.88       70.64      3.89 o 
  -8   1   7       58.15       54.71      3.89 o 
  -7   1   7       85.20       86.20      4.48 o 
  -6   1   7        8.77       10.98      0.56 o 
  -5   1   7      141.77      159.55      3.68 o 
  -4   1   7      162.87      183.43      7.05 o 
  -3   1   7      690.30      686.36     21.64 o 
  -2   1   7      640.29      645.45     20.07 o 
  -1   1   7      224.06      234.34      7.08 o 
   0   1   7     1141.72     1165.34     25.85 o 
   1   1   7      709.84      697.58     15.90 o 
   2   1   7      233.97      226.03      8.47 o 
   3   1   7      144.92      139.46      6.22 o 
   4   1   7      482.81      479.71     19.51 o 
   5   1   7     1042.37     1035.63     30.05 o 
   6   1   7       28.78       29.96      1.29 o 
   7   1   7      129.76      124.46      3.76 o 
   8   1   7       59.78       61.56      3.36 o 
   9   1   7        2.80        5.37      0.83 o 
 -12   2   7       33.08       34.34      3.11 o 
 -11   2   7       16.04       13.53      1.85 o 
 -10   2   7       75.21       74.92      4.09 o 
  -9   2   7       58.31       52.77      3.50 o 
  -8   2   7      253.38      222.01      7.98 o 
  -7   2   7      174.01      162.29      7.59 o 
  -6   2   7      688.20      670.73     20.28 o 
  -5   2   7      223.17      214.39      5.57 o 
  -4   2   7        1.86        2.61      0.39 o 
  -3   2   7      110.29      114.55      3.71 o 
  -2   2   7      188.12      203.26      5.12 o 
  -1   2   7      583.49      606.43     14.93 o 
   0   2   7      341.71      346.40      7.69 o 
   1   2   7       31.13       33.95      1.03 o 
   2   2   7      398.17      386.66     12.68 o 
   3   2   7      705.30      714.33     31.51 o 
   4   2   7      117.03      110.81      3.28 o 
   5   2   7      112.00      106.35      3.28 o 
   6   2   7       98.77       97.66      3.48 o 
   7   2   7      674.57      625.16     22.28 o 
   8   2   7      280.65      259.41      9.19 o 
   9   2   7       30.25       34.61      1.85 o 
 -12   3   7       31.09       30.70      1.51 o 
 -11   3   7       60.87       58.77      3.31 o 
 -10   3   7       45.18       43.14      1.95 o 
  -9   3   7       75.66       71.92      2.61 o 
  -8   3   7       59.06       50.98      2.92 o 
  -7   3   7       75.49       68.98      2.54 o 
  -6   3   7      127.32      120.77      4.77 o 
  -5   3   7       49.59       53.18      1.61 o 
  -4   3   7      250.97      270.55      7.11 o 
  -3   3   7      208.24      218.81      4.88 o 
  -2   3   7       45.90       36.84      1.07 o 
  -1   3   7      206.30      198.23      5.05 o 
   0   3   7       78.02       71.25      1.89 o 
   1   3   7       63.72       70.32      2.00 o 
   2   3   7        5.42        4.08      0.28 o 
   3   3   7       33.19       27.28      1.24 o 
   4   3   7       99.38       92.91      3.43 o 
   5   3   7      181.42      166.01      5.90 o 
   6   3   7      148.17      135.95      5.07 o 
   7   3   7      190.88      167.86      6.42 o 
   8   3   7        9.57        9.46      1.85 o 
 -11   4   7       15.40       16.79      1.10 o 
 -10   4   7        8.77        7.54      0.97 o 
  -9   4   7      140.78      134.75      4.61 o 
  -8   4   7      209.86      191.77      6.32 o 
  -7   4   7      316.28      283.96      9.14 o 
  -6   4   7      278.86      258.59      5.76 o 
  -5   4   7       88.18       87.01      2.09 o 
  -4   4   7      561.47      566.51     12.15 o 
  -3   4   7      209.56      206.29      5.27 o 
  -2   4   7       25.10       24.14      0.82 o 
  -1   4   7       49.98       49.40      1.41 o 
   0   4   7       85.20       84.44      2.23 o 
   1   4   7        5.99        7.20      0.60 o 
   2   4   7       21.80       26.52      0.92 o 
   3   4   7       31.86       26.09      1.24 o 
   4   4   7        4.48        2.82      0.58 o 
   5   4   7       77.72       73.00      2.82 o 
   6   4   7      132.35      120.48      4.46 o 
   7   4   7       30.37       33.33      1.72 o 
   8   4   7        5.41        5.99      0.78 o 
 -11   5   7        0.06        0.45      0.43 o 
 -10   5   7       29.83       26.10      1.46 o 
  -9   5   7       83.96       78.61      2.32 o 
  -8   5   7      111.56      104.31      4.28 o 
  -7   5   7       99.19       93.64      3.99 o 
  -6   5   7      151.12      150.71      3.96 o 
  -5   5   7      150.33      142.61      3.78 o 
  -4   5   7      635.66      591.50     14.63 o 
  -3   5   7      652.49      632.73     15.45 o 
  -2   5   7       62.31       59.85      1.81 o 
  -1   5   7      574.36      576.04     14.07 o 
   0   5   7      164.93      176.42      4.44 o 
   1   5   7      188.95      177.55      5.70 o 
   2   5   7       55.14       50.88      1.60 o 
   3   5   7        4.89        3.62      0.55 o 
   4   5   7      136.38      110.80      4.12 o 
   5   5   7       19.38       12.72      0.97 o 
   6   5   7       14.41       13.37      1.03 o 
   7   5   7       75.31       67.73      6.62 o 
 -10   6   7       37.22       34.57      1.65 o 
  -9   6   7        3.79        5.09      0.61 o 
  -8   6   7       21.73       18.58      1.03 o 
  -7   6   7       81.43       82.16      2.82 o 
  -6   6   7       46.25       38.48      1.30 o 
  -5   6   7      163.96      154.43      4.00 o 
  -4   6   7       99.84       88.48      2.43 o 
  -3   6   7        7.27        6.63      0.82 o 
  -2   6   7      551.44      547.16     13.65 o 
  -1   6   7     1538.36     1471.27     35.91 o 
   0   6   7       39.70       36.86      1.49 o 
   1   6   7       27.55       29.08      1.22 o 
   2   6   7      211.89      213.96      5.81 o 
   3   6   7      205.35      189.97      5.24 o 
   4   6   7       57.11       53.88      3.79 o 
   5   6   7       85.36       83.83      3.29 o 
   6   6   7       39.64       36.75      1.79 o 
  -9   7   7      157.85      164.22      5.30 o 
  -8   7   7        3.52        5.10      0.68 o 
  -7   7   7      115.94      111.31      3.85 o 
  -6   7   7       50.70       46.05      1.50 o 
  -5   7   7      181.84      174.26      4.60 o 
  -4   7   7       40.29       37.51      1.27 o 
  -3   7   7       15.95       14.07      0.73 o 
  -2   7   7      249.16      247.27      6.43 o 
  -1   7   7       29.24       30.17      1.07 o 
   0   7   7      105.94      103.86      3.57 o 
   1   7   7      324.35      310.11      9.90 o 
   2   7   7       75.18       73.25      2.26 o 
   3   7   7       13.74       17.90      0.86 o 
   4   7   7       12.01        9.84      0.96 o 
   5   7   7       13.45       17.85      2.04 o 
  -7   8   7       46.66       56.93      2.20 o 
  -6   8   7      110.89      121.85      3.99 o 
  -5   8   7        2.31        2.73      0.42 o 
  -4   8   7       28.01       30.92      1.16 o 
  -3   8   7       20.44       20.45      0.88 o 
  -2   8   7       10.67       10.01      0.61 o 
  -1   8   7       15.81       14.94      0.77 o 
   0   8   7       30.89       31.54      1.49 o 
   1   8   7      238.21      239.48      8.03 o 
   2   8   7       46.96       49.04      1.66 o 
   3   8   7        0.27       -0.21      0.41 o 
   4   8   7        1.07        2.53      0.69 o 
  -4   9   7        9.90       13.63      0.96 o 
  -3   9   7        1.55        1.78      0.68 o 
  -2   9   7       13.99       17.79      2.24 o 
  -1   9   7        9.40        8.95      0.97 o 
   0   9   7        5.28        5.36      0.75 o 
   1   9   7       20.20       23.56      1.26 o 
  -6  -8   8       12.24       11.76      1.36 o 
  -5  -8   8      190.17      197.46      7.71 o 
  -4  -8   8       51.46       52.19      3.50 o 
  -3  -8   8       86.44       89.22      3.92 o 
  -2  -8   8       46.06       49.47      2.54 o 
  -1  -8   8        2.39        1.36      0.59 o 
   0  -8   8      101.45      105.13      3.56 o 
   1  -8   8       58.78       64.20      2.96 o 
   2  -8   8       14.00       13.84      1.38 o 
  -8  -7   8        4.58        3.32      0.71 o 
  -7  -7   8       12.71       11.80      1.46 o 
  -6  -7   8      207.08      191.26      9.44 o 
  -5  -7   8       72.82       70.83      3.70 o 
  -4  -7   8       48.46       45.85      2.34 o 
  -3  -7   8       30.75       27.09      2.53 o 
  -2  -7   8       12.10       11.96      0.93 o 
  -1  -7   8      158.71      169.11      5.28 o 
   0  -7   8       55.28       54.38      2.13 o 
   1  -7   8       14.09       13.53      1.65 o 
   2  -7   8       10.73       10.27      1.03 o 
   3  -7   8       28.67       29.63      1.72 o 
   4  -7   8       28.44       27.69      1.72 o 
  -9  -6   8       46.83       47.46      2.71 o 
  -8  -6   8      126.99      120.81      3.76 o 
  -7  -6   8       22.19       17.00      1.44 o 
  -6  -6   8      151.39      128.85      5.45 o 
  -5  -6   8       77.01       65.93      3.50 o 
  -4  -6   8       45.03       45.16      2.34 o 
  -3  -6   8      291.51      293.99     12.83 o 
  -2  -6   8       90.66       91.86      4.45 o 
  -1  -6   8       14.22       12.91      0.93 o 
   0  -6   8       81.21       82.21      2.84 o 
   1  -6   8       82.83       78.97      3.37 o 
   2  -6   8      139.88      134.88      5.37 o 
   3  -6   8      115.74      114.20      7.30 o 
   4  -6   8       11.86       11.09      1.03 o 
   5  -6   8       11.02       14.45      1.16 o 
 -10  -5   8        7.61        5.62      0.93 o 
  -9  -5   8       19.78       20.81      1.15 o 
  -8  -5   8      105.75       95.18      3.05 o 
  -7  -5   8        7.84        8.44      1.03 o 
  -6  -5   8      158.23      147.15      5.78 o 
  -5  -5   8      541.82      520.56     18.85 o 
  -4  -5   8       13.32       11.77      1.10 o 
  -3  -5   8      540.87      527.23     15.39 o 
  -2  -5   8      139.13      139.48      4.46 o 
  -1  -5   8      172.42      169.04      5.28 o 
   0  -5   8       21.01       22.06      1.12 o 
   1  -5   8        0.87        0.58      0.55 o 
   2  -5   8       77.38       82.51      3.30 o 
   3  -5   8      124.72      110.24      4.40 o 
   4  -5   8        1.50        1.47      0.52 o 
   5  -5   8       15.16       11.25      0.86 o 
   6  -5   8        8.70        8.31      0.82 o 
 -11  -4   8        1.94        1.58      0.59 o 
 -10  -4   8       30.41       27.10      1.27 o 
  -9  -4   8      162.54      150.28      5.40 o 
  -8  -4   8      158.02      157.39      4.73 o 
  -7  -4   8      198.35      178.43      5.30 o 
  -6  -4   8       30.29       26.19      1.75 o 
  -5  -4   8       52.30       45.21      2.13 o 
  -4  -4   8       48.52       42.99      1.65 o 
  -3  -4   8      357.32      328.85      9.92 o 
  -2  -4   8      225.22      213.30      6.52 o 
  -1  -4   8      162.99      154.97      5.03 o 
   0  -4   8       70.70       63.50      2.25 o 
   1  -4   8       16.31       14.00      1.10 o 
   2  -4   8       37.84       36.87      1.50 o 
   3  -4   8       79.07       69.50      2.39 o 
   4  -4   8       56.50       59.06      2.06 o 
   5  -4   8       71.12       65.70      2.28 o 
   6  -4   8        6.91        5.62      0.63 o 
   7  -4   8        3.31        4.25      0.63 o 
 -12  -3   8       17.35       15.71      1.18 o 
 -11  -3   8      120.42      118.47      4.27 o 
 -10  -3   8        3.54        4.62      1.32 o 
  -9  -3   8       33.32       31.27      1.36 o 
  -8  -3   8      104.87       99.16      3.17 o 
  -7  -3   8      376.81      347.97      8.43 o 
  -6  -3   8      152.38      147.34      7.12 o 
  -5  -3   8      124.76      125.65      3.65 o 
  -4  -3   8      133.05      134.38      4.12 o 
  -3  -3   8       36.11       38.04      1.42 o 
  -2  -3   8      151.56      160.46      4.09 o 
  -1  -3   8      385.21      357.25      9.02 o 
   0  -3   8      444.62      435.53     14.94 o 
   1  -3   8       77.26       73.06      3.55 o 
   2  -3   8       66.12       62.47      2.57 o 
   3  -3   8       15.40       14.00      0.83 o 
   4  -3   8       12.34       12.22      0.79 o 
   5  -3   8       33.44       30.62      1.35 o 
   6  -3   8       61.29       60.20      2.68 o 
   7  -3   8       22.94       20.25      1.24 o 
   8  -3   8       22.43       28.02      2.53 o 
 -12  -2   8       19.40       21.15      1.38 o 
 -11  -2   8       82.52       81.47      3.31 o 
 -10  -2   8      321.97      305.86      9.12 o 
  -9  -2   8      100.73       96.71      4.49 o 
  -8  -2   8       24.60       25.63      1.07 o 
  -7  -2   8      138.05      138.35      3.42 o 
  -6  -2   8      143.69      160.29      5.35 o 
  -5  -2   8       29.47       33.78      1.06 o 
  -4  -2   8       52.33       56.71      1.57 o 
  -3  -2   8        2.54        1.90      0.27 o 
  -2  -2   8      104.83      105.67      2.43 o 
  -1  -2   8      342.99      375.59      9.06 o 
   0  -2   8       96.07      104.83      2.68 o 
   1  -2   8       38.25       37.31      1.18 o 
   2  -2   8      170.11      162.03      6.53 o 
   3  -2   8      161.19      169.39      4.84 o 
   4  -2   8       20.61       18.33      0.88 o 
   5  -2   8      125.90      124.75      4.88 o 
   6  -2   8       15.17       17.52      1.24 o 
   7  -2   8       24.88       24.43      1.51 o 
   8  -2   8      123.43      120.11      4.82 o 
 -12  -1   8      458.49      429.41     18.29 o 
 -11  -1   8       43.08       40.61      1.85 o 
 -10  -1   8      245.11      249.38     17.03 o 
  -9  -1   8      234.05      227.74      8.56 o 
  -8  -1   8       34.19       36.59      1.27 o 
  -7  -1   8      415.35      424.90     11.86 o 
  -6  -1   8      139.06      146.61      4.43 o 
  -5  -1   8       44.19       46.21      2.64 o 
  -4  -1   8       50.89       54.40      1.88 o 
  -3  -1   8      270.17      303.47      6.02 o 
  -2  -1   8       45.30       42.77      1.02 o 
  -1  -1   8       56.74       61.15      2.88 o 
   0  -1   8       24.65       25.92      0.96 o 
   1  -1   8      163.96      165.68      4.66 o 
   2  -1   8      200.17      199.00      9.23 o 
   3  -1   8      147.58      142.65      4.25 o 
   4  -1   8       36.05       39.22      1.34 o 
   5  -1   8       57.42       57.90      1.94 o 
   6  -1   8       43.84       43.56      2.29 o 
   7  -1   8        6.87        6.71      0.63 o 
   8  -1   8        2.72        4.05      0.59 o 
 -12   0   8      327.12      297.59     15.18 o 
 -11   0   8      100.67      102.37      3.99 o 
 -10   0   8      197.94      177.27      8.56 o 
  -9   0   8      161.98      142.86     11.97 o 
  -8   0   8       30.56       28.37      1.38 o 
  -7   0   8        2.42        2.23      0.39 o 
  -6   0   8       27.00       30.39      1.27 o 
  -5   0   8      241.10      230.83      9.73 o 
  -4   0   8      243.86      265.55      7.39 o 
  -3   0   8        6.82        6.84      0.45 o 
  -2   0   8       41.44       41.13      1.16 o 
  -1   0   8      300.30      310.05      9.58 o 
   0   0   8      171.56      178.07      4.22 o 
   1   0   8        4.84        4.96      0.40 o 
   2   0   8        7.23        7.38      0.48 o 
   3   0   8        0.01        1.32      0.42 o 
   4   0   8      491.10      493.49     13.76 o 
   5   0   8       23.23       22.59      1.04 o 
   6   0   8       62.89       59.15      2.05 o 
   7   0   8       31.43       34.41      1.92 o 
   8   0   8       97.91       96.87      3.10 o 
 -12   1   8      457.83      445.06     42.03 o 
 -11   1   8       43.18       40.61      1.85 o 
 -10   1   8      244.93      235.36      7.84 o 
  -9   1   8      233.74      217.55     10.51 o 
  -8   1   8       34.12       33.91      1.51 o 
  -7   1   8      416.30      407.86     19.07 o 
  -6   1   8      138.91      137.77      8.17 o 
  -5   1   8       43.99       45.74      1.26 o 
  -4   1   8       50.87       51.22      1.99 o 
  -3   1   8      270.49      297.63      9.34 o 
  -2   1   8       45.31       44.44      1.58 o 
  -1   1   8       56.77       63.72      1.83 o 
   0   1   8       24.64       27.74      0.83 o 
   1   1   8      163.81      162.38      6.90 o 
   2   1   8      199.93      198.39      7.04 o 
   3   1   8      147.43      151.13      8.88 o 
   4   1   8       36.05       34.37      1.34 o 
   5   1   8       57.52       57.70      2.59 o 
   6   1   8       43.89       46.01      1.65 o 
   7   1   8        6.88        6.54      0.63 o 
   8   1   8        2.72        3.37      0.79 o 
 -12   2   8       19.55       21.08      1.38 o 
 -11   2   8       82.54       80.08      3.99 o 
 -10   2   8      321.65      296.75     14.01 o 
  -9   2   8      100.78       93.09      6.32 o 
  -8   2   8       24.60       23.93      1.46 o 
  -7   2   8      138.19      128.89      4.47 o 
  -6   2   8      143.83      149.05      7.78 o 
  -5   2   8       29.51       32.60      1.16 o 
  -4   2   8       52.14       56.69      2.86 o 
  -3   2   8        2.49        1.87      0.39 o 
  -2   2   8      105.13      104.12      2.77 o 
  -1   2   8      343.08      370.15      9.31 o 
   0   2   8       95.98      103.80      2.86 o 
   1   2   8       38.27       39.60      1.65 o 
   2   2   8      170.12      165.88      5.70 o 
   3   2   8      161.10      163.59      5.84 o 
   4   2   8       20.64       21.25      0.93 o 
   5   2   8      125.69      125.68      7.15 o 
   6   2   8       15.23       16.16      1.29 o 
   7   2   8       24.82       24.42      1.12 o 
   8   2   8      123.24      119.31      3.73 o 
 -12   3   8       17.16       14.64      1.10 o 
 -11   3   8      120.45      121.52      4.28 o 
 -10   3   8        3.52        3.87      1.07 o 
  -9   3   8       33.47       28.72      1.38 o 
  -8   3   8      104.81       93.62      5.74 o 
  -7   3   8      376.40      351.14     10.93 o 
  -6   3   8      152.66      142.01      3.89 o 
  -5   3   8      125.02      123.67      3.37 o 
  -4   3   8      133.21      135.02      3.09 o 
  -3   3   8       36.19       37.71      1.01 o 
  -2   3   8      151.46      162.63      4.15 o 
  -1   3   8      385.58      366.96      9.05 o 
   0   3   8      444.72      430.86     11.35 o 
   1   3   8       77.42       73.71      2.15 o 
   2   3   8       66.07       63.09      2.40 o 
   3   3   8       15.46       12.91      0.89 o 
   4   3   8       12.35       11.38      0.83 o 
   5   3   8       33.39       32.35      2.04 o 
   6   3   8       61.12       56.00      2.40 o 
   7   3   8       22.89       21.02      1.24 o 
   8   3   8       22.41       25.54      1.58 o 
 -11   4   8        1.95        1.75      0.58 o 
 -10   4   8       30.20       26.69      1.85 o 
  -9   4   8      162.13      144.61      6.52 o 
  -8   4   8      158.32      157.42      7.39 o 
  -7   4   8      198.49      180.10      4.72 o 
  -6   4   8       30.31       25.57      0.85 o 
  -5   4   8       52.30       46.87      1.45 o 
  -4   4   8       48.60       46.21      1.44 o 
  -3   4   8      357.83      346.64      8.53 o 
  -2   4   8      225.01      220.85      5.53 o 
  -1   4   8      162.75      157.71      6.08 o 
   0   4   8       70.57       65.03      2.24 o 
   1   4   8       16.30       15.10      0.68 o 
   2   4   8       37.84       37.44      1.75 o 
   3   4   8       79.24       70.33      2.68 o 
   4   4   8       56.39       56.53      2.40 o 
   5   4   8       71.21       59.54      2.54 o 
   6   4   8        6.87        5.99      0.75 o 
   7   4   8        3.35        3.99      0.69 o 
 -10   5   8        7.61        6.32      0.75 o 
  -9   5   8       19.67       19.07      1.03 o 
  -8   5   8      105.85       90.25      3.16 o 
  -7   5   8        7.92        7.06      1.17 o 
  -6   5   8      158.27      153.34      4.45 o 
  -5   5   8      542.06      535.32     13.28 o 
  -4   5   8       13.38       12.84      0.66 o 
  -3   5   8      540.48      529.54     13.24 o 
  -2   5   8      139.21      143.91      3.77 o 
  -1   5   8      171.96      173.26      4.49 o 
   0   5   8       21.14       21.67      1.08 o 
   1   5   8        0.86        0.75      0.28 o 
   2   5   8       77.37       75.07      3.02 o 
   3   5   8      124.81      110.81      4.12 o 
   4   5   8        1.51        2.85      0.55 o 
   5   5   8       15.15       11.50      1.56 o 
   6   5   8        8.69        8.25      0.83 o 
  -9   6   8       46.99       43.87      1.85 o 
  -8   6   8      126.95      113.58      4.48 o 
  -7   6   8       22.01       16.37      0.96 o 
  -6   6   8      151.43      133.52      3.58 o 
  -5   6   8       76.95       64.35      2.17 o 
  -4   6   8       45.00       49.85      1.57 o 
  -3   6   8      291.08      294.85      7.52 o 
  -2   6   8       90.80       93.37      2.57 o 
  -1   6   8       14.26       13.73      0.83 o 
   0   6   8       81.04       84.78      2.94 o 
   1   6   8       82.87       78.39      2.37 o 
   2   6   8      140.06      136.55      3.83 o 
   3   6   8      115.58      110.34      4.12 o 
   4   6   8       11.69       11.69      0.96 o 
   5   6   8       11.05       12.70      2.43 o 
  -8   7   8        4.60        3.28      0.61 o 
  -7   7   8       12.75       12.62      0.89 o 
  -6   7   8      206.76      191.52      5.81 o 
  -5   7   8       72.43       74.92      2.20 o 
  -4   7   8       48.48       46.70      1.53 o 
  -3   7   8       30.86       28.35      1.32 o 
  -2   7   8       12.05       11.54      0.66 o 
  -1   7   8      159.09      160.49      5.48 o 
   0   7   8       55.28       58.92      2.19 o 
   1   7   8       14.14       14.52      0.93 o 
   2   7   8       10.83       10.87      0.86 o 
   3   7   8       28.74       27.53      1.56 o 
   4   7   8       28.48       28.07      2.04 o 
  -6   8   8       12.29       12.16      0.77 o 
  -5   8   8      190.05      195.45      5.27 o 
  -4   8   8       51.49       50.91      1.64 o 
  -3   8   8       86.10       90.95      2.95 o 
  -2   8   8       46.19       50.62      1.64 o 
  -1   8   8        2.39        2.36      0.50 o 
   0   8   8      101.66      101.44      3.63 o 
   1   8   8       58.75       63.29      2.47 o 
   2   8   8       13.87       14.35      0.80 o 
  -5  -8   9       34.13       31.10      1.99 o 
  -4  -8   9        2.75        5.92      1.03 o 
  -3  -8   9       29.35       33.36      3.31 o 
  -2  -8   9       67.48       74.64      3.43 o 
  -1  -8   9       68.67       73.97      2.73 o 
   0  -8   9       54.78       57.32      2.28 o 
  -7  -7   9      103.81       99.52      5.45 o 
  -6  -7   9       35.82       38.50      2.72 o 
  -5  -7   9        8.59        9.32      1.16 o 
  -4  -7   9      196.30      193.74      7.50 o 
  -3  -7   9      133.06      131.56      5.30 o 
  -2  -7   9        2.47        3.23      0.66 o 
  -1  -7   9      115.05      111.89      3.71 o 
   0  -7   9        6.07        5.91      0.79 o 
   1  -7   9       18.35       19.98      1.44 o 
   2  -7   9       28.27       29.19      1.72 o 
   3  -7   9       28.77       29.84      1.85 o 
  -9  -6   9       46.55       46.98      2.22 o 
  -8  -6   9       11.98       14.18      1.10 o 
  -7  -6   9       40.67       35.58      2.13 o 
  -6  -6   9       42.85       39.79      2.27 o 
  -5  -6   9       79.92       76.16      3.37 o 
  -4  -6   9      145.20      131.13      5.37 o 
  -3  -6   9      123.45      122.53      4.01 o 
  -2  -6   9       17.22       18.29      1.16 o 
  -1  -6   9      207.77      213.43      6.52 o 
   0  -6   9      143.09      143.36      4.57 o 
   1  -6   9       83.79       85.88      3.64 o 
   2  -6   9      134.64      134.69      5.30 o 
   3  -6   9       25.09       28.81      2.04 o 
   4  -6   9       63.62       67.99      2.96 o 
 -10  -5   9        3.91        3.56      0.93 o 
  -9  -5   9        1.89        2.63      0.88 o 
  -8  -5   9       46.67       44.26      1.91 o 
  -7  -5   9        2.94        2.57      0.75 o 
  -6  -5   9       46.30       38.10      1.99 o 
  -5  -5   9       53.41       53.77      2.54 o 
  -4  -5   9       63.70       61.73      3.02 o 
  -3  -5   9      636.37      607.00     18.12 o 
  -2  -5   9      131.85      132.14      5.09 o 
  -1  -5   9      139.51      133.66      4.27 o 
   0  -5   9       52.77       52.15      2.40 o 
   1  -5   9       68.70       76.19      3.16 o 
   2  -5   9       32.76       30.68      2.14 o 
   3  -5   9      165.61      145.46      5.71 o 
   4  -5   9        0.10        0.30      0.78 o 
   5  -5   9       34.42       35.14      2.43 o 
 -11  -4   9        2.11        1.45      0.76 o 
 -10  -4   9       31.17       30.28      1.41 o 
  -9  -4   9        5.93        6.87      0.93 o 
  -8  -4   9       48.99       49.23      1.86 o 
  -7  -4   9      174.01      165.88      6.33 o 
  -6  -4   9      155.17      147.09      5.71 o 
  -5  -4   9      208.57      187.82      7.29 o 
  -4  -4   9      209.51      214.70      7.96 o 
  -3  -4   9      601.55      583.41     21.61 o 
  -2  -4   9       29.69       31.27      2.81 o 
  -1  -4   9       47.20       46.81      2.22 o 
   0  -4   9       29.04       24.26      1.44 o 
   1  -4   9       37.59       38.68      1.93 o 
   2  -4   9       33.17       28.45      1.58 o 
   3  -4   9      357.49      333.24     11.76 o 
   4  -4   9      343.92      321.87      9.44 o 
   5  -4   9       34.02       30.34      2.84 o 
   6  -4   9       26.99       31.34      1.42 o 
 -11  -3   9        9.40        9.34      0.84 o 
 -10  -3   9      126.40      125.70      4.65 o 
  -9  -3   9      151.97      149.98      5.40 o 
  -8  -3   9      139.22      128.58      3.80 o 
  -7  -3   9       25.95       27.16      1.23 o 
  -6  -3   9      613.55      614.93     16.46 o 
  -5  -3   9      375.59      355.90     13.00 o 
  -4  -3   9        9.13        8.99      0.66 o 
  -3  -3   9      885.22      877.42     25.50 o 
  -2  -3   9       84.51       87.51      2.92 o 
  -1  -3   9      526.07      498.22     18.02 o 
   0  -3   9      132.10      135.73      5.09 o 
   1  -3   9      841.60      788.99     32.49 o 
   2  -3   9       75.27       66.01      2.56 o 
   3  -3   9       91.38       94.95      3.81 o 
   4  -3   9      290.20      282.08      8.20 o 
   5  -3   9      117.11      118.45      3.74 o 
   6  -3   9       23.94       30.09      1.34 o 
   7  -3   9       29.42       35.87      1.53 o 
 -12  -2   9       22.59       22.74      1.44 o 
 -11  -2   9        6.60        5.71      1.75 o 
 -10  -2   9       31.27       30.57      1.34 o 
  -9  -2   9       18.73       19.78      1.07 o 
  -8  -2   9      124.04      123.75      4.49 o 
  -7  -2   9       91.18       91.21      2.42 o 
  -6  -2   9       51.66       47.99      1.68 o 
  -5  -2   9      124.11      124.36      3.20 o 
  -4  -2   9       40.76       44.27      1.43 o 
  -3  -2   9      105.20      100.85      2.84 o 
  -2  -2   9       24.21       24.56      0.85 o 
  -1  -2   9      148.94      154.39      3.82 o 
   0  -2   9      149.60      135.61      4.19 o 
   1  -2   9       51.08       57.58      2.05 o 
   2  -2   9      286.63      283.75      7.90 o 
   3  -2   9      586.19      576.66     20.08 o 
   4  -2   9       80.74       82.14      3.37 o 
   5  -2   9      364.92      350.32     12.38 o 
   6  -2   9       78.30       84.06      4.86 o 
   7  -2   9      118.60      117.77      6.32 o 
 -12  -1   9       30.23       32.31      1.65 o 
 -11  -1   9        9.31       10.98      0.97 o 
 -10  -1   9       42.26       42.63      1.93 o 
  -9  -1   9       89.53       93.85      5.74 o 
  -8  -1   9      197.11      185.81      8.99 o 
  -7  -1   9       46.96       46.55      2.10 o 
  -6  -1   9      335.65      327.44     16.22 o 
  -5  -1   9      375.92      391.14     11.47 o 
  -4  -1   9      157.12      172.49      3.72 o 
  -3  -1   9      121.20      131.04      2.69 o 
  -2  -1   9      152.36      143.97      3.25 o 
  -1  -1   9       31.00       34.76      1.80 o 
   0  -1   9       34.79       37.02      1.34 o 
   1  -1   9      187.48      180.36      5.26 o 
   2  -1   9      413.23      384.44     15.01 o 
   3  -1   9      713.89      699.28     19.73 o 
   4  -1   9      145.33      152.57      5.74 o 
   5  -1   9      359.87      338.44      9.77 o 
   6  -1   9       85.69       82.49      2.68 o 
   7  -1   9       10.59        9.88      1.03 o 
 -12   0   9      122.12      127.30      5.64 o 
 -11   0   9      157.42      154.60     11.58 o 
 -10   0   9        1.74        1.36      0.55 o 
  -9   0   9       63.18       61.79      2.53 o 
  -8   0   9       51.90       51.26      3.02 o 
  -7   0   9       27.12       24.75      1.24 o 
  -6   0   9        1.45        0.32      0.34 o 
  -5   0   9       55.13       51.18      1.94 o 
  -4   0   9        5.38        5.02      0.39 o 
  -3   0   9      154.04      161.97      5.22 o 
  -2   0   9      197.21      232.46      8.96 o 
  -1   0   9      172.16      162.90      4.61 o 
   0   0   9       23.28       19.23      0.82 o 
   1   0   9      284.19      273.60     12.29 o 
   2   0   9      300.80      293.58     12.60 o 
   3   0   9      110.84      116.34      3.50 o 
   4   0   9      605.39      595.51     16.60 o 
   5   0   9      282.35      278.61      7.98 o 
   6   0   9      177.07      162.93      4.85 o 
   7   0   9       82.36       78.19      3.22 o 
 -12   1   9       30.41       29.35      2.14 o 
 -11   1   9        9.33        8.46      1.26 o 
 -10   1   9       42.05       46.78      4.67 o 
  -9   1   9       89.28       89.12      4.67 o 
  -8   1   9      197.37      178.06     12.55 o 
  -7   1   9       46.87       42.90      1.95 o 
  -6   1   9      334.78      306.39     10.03 o 
  -5   1   9      375.59      393.19      9.00 o 
  -4   1   9      157.62      161.17      5.50 o 
  -3   1   9      121.59      131.20      4.26 o 
  -2   1   9      152.46      142.62      3.92 o 
  -1   1   9       30.95       35.36      1.15 o 
   0   1   9       34.87       38.59      1.38 o 
   1   1   9      187.16      184.75      5.57 o 
   2   1   9      413.15      379.82     10.67 o 
   3   1   9      713.41      731.42     27.47 o 
   4   1   9      145.93      154.09      6.23 o 
   5   1   9      359.93      349.80      9.84 o 
   6   1   9       85.57       85.22      2.73 o 
   7   1   9       10.57       10.45      0.79 o 
 -12   2   9       22.62       24.13      2.14 o 
 -11   2   9        6.59        7.45      1.07 o 
 -10   2   9       31.27       33.03      1.51 o 
  -9   2   9       18.75       17.71      1.56 o 
  -8   2   9      124.01      120.83      4.19 o 
  -7   2   9       91.17       91.14      6.32 o 
  -6   2   9       51.58       46.31      1.50 o 
  -5   2   9      123.80      123.36      3.37 o 
  -4   2   9       40.81       44.74      1.72 o 
  -3   2   9      105.55      101.51      3.43 o 
  -2   2   9       24.10       24.35      0.91 o 
  -1   2   9      148.94      147.90      4.13 o 
   0   2   9      149.93      133.26      4.73 o 
   1   2   9       51.17       56.80      2.27 o 
   2   2   9      286.73      270.25      9.47 o 
   3   2   9      586.43      558.88     18.86 o 
   4   2   9       80.36       84.70      3.16 o 
   5   2   9      365.32      336.32     10.61 o 
   6   2   9       78.53       80.12      2.61 o 
   7   2   9      118.96      108.53      6.03 o 
 -11   3   9        9.40       10.21      0.97 o 
 -10   3   9      126.10      120.28      4.27 o 
  -9   3   9      151.92      145.94      7.20 o 
  -8   3   9      138.84      128.23      6.23 o 
  -7   3   9       25.84       31.16      1.38 o 
  -6   3   9      613.72      595.14     17.22 o 
  -5   3   9      376.18      367.32      9.31 o 
  -4   3   9        9.07        9.03      0.47 o 
  -3   3   9      884.30      897.23     19.22 o 
  -2   3   9       84.76       90.58      3.05 o 
  -1   3   9      525.97      507.14     15.52 o 
   0   3   9      132.20      128.13      3.60 o 
   1   3   9      842.57      782.37     25.92 o 
   2   3   9       75.56       68.16      2.61 o 
   3   3   9       91.90       98.12      3.70 o 
   4   3   9      290.33      264.03      9.47 o 
   5   3   9      117.16      112.54      4.32 o 
   6   3   9       23.99       28.84      1.58 o 
   7   3   9       29.36       36.62      3.11 o 
 -11   4   9        2.06        2.43      0.69 o 
 -10   4   9       31.07       30.06      1.51 o 
  -9   4   9        5.94        6.13      0.69 o 
  -8   4   9       48.95       46.70      1.93 o 
  -7   4   9      174.12      165.32      5.30 o 
  -6   4   9      154.97      151.09      6.49 o 
  -5   4   9      208.72      200.26      5.12 o 
  -4   4   9      209.26      216.63      5.57 o 
  -3   4   9      600.55      589.60     14.66 o 
  -2   4   9       29.84       32.35      1.07 o 
  -1   4   9       47.10       44.58      1.77 o 
   0   4   9       29.05       26.27      0.94 o 
   1   4   9       37.65       40.42      1.79 o 
   2   4   9       33.43       27.84      1.38 o 
   3   4   9      357.66      317.60     11.04 o 
   4   4   9      344.39      306.84     12.84 o 
   5   4   9       33.89       30.27      1.51 o 
   6   4   9       26.75       28.95      1.58 o 
 -10   5   9        3.85        4.17      0.88 o 
  -9   5   9        1.94        2.33      0.50 o 
  -8   5   9       46.89       43.60      1.72 o 
  -7   5   9        2.92        1.92      0.47 o 
  -6   5   9       46.09       38.10      1.84 o 
  -5   5   9       53.60       56.27      2.26 o 
  -4   5   9       63.69       60.29      1.82 o 
  -3   5   9      637.54      641.54     20.54 o 
  -2   5   9      131.99      128.13      4.32 o 
  -1   5   9      139.62      130.62      4.38 o 
   0   5   9       52.76       53.34      1.96 o 
   1   5   9       68.85       72.16      2.96 o 
   2   5   9       32.77       30.27      1.51 o 
   3   5   9      165.62      147.38      5.29 o 
   4   5   9        0.10       -0.19      0.58 o 
   5   5   9       34.59       33.11      2.04 o 
  -9   6   9       46.54       45.87      1.91 o 
  -8   6   9       12.04       13.19      0.96 o 
  -7   6   9       40.80       36.77      1.34 o 
  -6   6   9       42.63       42.78      1.45 o 
  -5   6   9       79.71       76.63      4.12 o 
  -4   6   9      145.41      136.50      3.70 o 
  -3   6   9      123.59      126.32      5.83 o 
  -2   6   9       17.29       19.27      1.08 o 
  -1   6   9      207.81      204.40      6.78 o 
   0   6   9      142.93      140.35      4.73 o 
   1   6   9       83.80       87.53      3.37 o 
   2   6   9      134.68      133.51      4.95 o 
   3   6   9       25.04       28.60      1.51 o 
   4   6   9       64.07       59.90      2.68 o 
  -7   7   9      103.85      101.85      3.60 o 
  -6   7   9       36.16       41.51      2.46 o 
  -5   7   9        8.53       10.90      0.71 o 
  -4   7   9      195.85      195.00      7.39 o 
  -3   7   9      132.55      131.53      3.58 o 
  -2   7   9        2.49        2.51      0.78 o 
  -1   7   9      114.83      107.78      3.82 o 
   0   7   9        6.14        6.45      0.65 o 
   1   7   9       18.38       20.85      1.30 o 
   2   7   9       28.20       26.17      1.56 o 
   3   7   9       28.91       26.75      1.56 o 
  -5   8   9       34.21       30.28      1.21 o 
  -4   8   9        2.72        5.77      0.58 o 
  -3   8   9       29.49       36.20      2.53 o 
  -2   8   9       67.35       73.89      2.80 o 
  -1   8   9       68.57       66.89      2.66 o 
   0   8   9       54.91       55.18      2.24 o 
  -6  -7  10       45.80       46.67      2.54 o 
  -5  -7  10      108.42      117.34      4.81 o 
  -4  -7  10       34.03       36.92      2.43 o 
  -3  -7  10       45.56       48.22      2.47 o 
  -2  -7  10       38.81       43.87      2.82 o 
  -1  -7  10       26.45       29.21      1.50 o 
   0  -7  10       46.32       50.63      2.48 o 
   1  -7  10       12.37       13.14      1.24 o 
  -8  -6  10       13.86       15.66      1.14 o 
  -7  -6  10        3.40        2.34      0.97 o 
  -6  -6  10       17.98       15.57      1.75 o 
  -5  -6  10      186.00      186.25      7.29 o 
  -4  -6  10      127.95      135.42      5.57 o 
  -3  -6  10       76.93       73.33      3.23 o 
  -2  -6  10        5.76        5.02      0.66 o 
  -1  -6  10        4.59        4.55      0.72 o 
   0  -6  10       61.53       62.57      2.89 o 
   1  -6  10      100.76      103.88      4.33 o 
   2  -6  10       14.55       18.59      1.38 o 
   3  -6  10       25.44       28.27      1.72 o 
  -9  -5  10        2.41        1.33      0.75 o 
  -8  -5  10       16.38       17.49      1.11 o 
  -7  -5  10        2.81        1.70      0.75 o 
  -6  -5  10        8.45        9.21      1.56 o 
  -5  -5  10        8.34        7.50      1.75 o 
  -4  -5  10       16.08       17.00      1.36 o 
  -3  -5  10       49.56       52.09      2.40 o 
  -2  -5  10      341.82      340.21     10.00 o 
  -1  -5  10      248.26      236.22      7.26 o 
   0  -5  10       46.97       46.33      2.20 o 
   1  -5  10       83.08       89.35      3.72 o 
   2  -5  10       62.87       63.59      2.82 o 
   3  -5  10      127.05      132.25      5.16 o 
   4  -5  10       23.60       26.80      1.63 o 
 -10  -4  10        1.98        2.44      0.75 o 
  -9  -4  10       49.65       46.78      2.24 o 
  -8  -4  10      116.16      106.29      3.50 o 
  -7  -4  10       13.10       11.29      1.16 o 
  -6  -4  10       23.19       22.68      1.56 o 
  -5  -4  10       91.14       91.66      3.85 o 
  -4  -4  10      234.38      224.58      8.67 o 
  -3  -4  10       93.14       91.03      3.63 o 
  -2  -4  10       37.73       33.58      1.42 o 
  -1  -4  10        5.19        6.23      0.83 o 
   0  -4  10       97.27       92.83      3.85 o 
   1  -4  10       91.38       89.34      3.72 o 
   2  -4  10      118.68      112.64      4.47 o 
   3  -4  10       14.42       15.32      1.16 o 
   4  -4  10        4.28        3.29      1.46 o 
   5  -4  10       78.93       80.22      2.84 o 
 -11  -3  10        8.65       10.79      1.10 o 
 -10  -3  10       68.61       65.88      2.23 o 
  -9  -3  10       17.00       15.53      0.96 o 
  -8  -3  10       25.26       27.62      2.16 o 
  -7  -3  10      119.56      121.21      3.68 o 
  -6  -3  10      223.54      225.12      6.40 o 
  -5  -3  10      150.72      148.74      5.71 o 
  -4  -3  10        4.31        4.52      0.54 o 
  -3  -3  10      580.51      590.93     18.49 o 
  -2  -3  10      259.06      261.21      7.79 o 
  -1  -3  10       78.10       76.79      3.16 o 
   0  -3  10       26.71       24.62      1.56 o 
   1  -3  10       52.29       46.59      2.20 o 
   2  -3  10       10.25       10.76      0.96 o 
   3  -3  10       76.79       80.06      2.62 o 
   4  -3  10      102.59       99.61      3.29 o 
   5  -3  10       29.28       30.26      1.38 o 
   6  -3  10        7.28        6.62      0.74 o 
 -11  -2  10       28.82       27.85      1.85 o 
 -10  -2  10      104.42      101.07      3.64 o 
  -9  -2  10       72.12       73.08      2.75 o 
  -8  -2  10      273.90      263.15      9.20 o 
  -7  -2  10       11.72       11.01      0.81 o 
  -6  -2  10      110.83      111.90      3.42 o 
  -5  -2  10      108.25      111.74      2.88 o 
  -4  -2  10      221.84      215.34      5.37 o 
  -3  -2  10      201.92      201.23      6.32 o 
  -2  -2  10        5.07        4.78      0.62 o 
  -1  -2  10       59.07       61.35      2.05 o 
   0  -2  10      271.50      275.22      6.78 o 
   1  -2  10      265.99      255.80      7.52 o 
   2  -2  10       64.70       60.42      2.10 o 
   3  -2  10       21.13       19.79      1.22 o 
   4  -2  10       43.14       52.09      2.27 o 
   5  -2  10       34.25       36.34      1.85 o 
   6  -2  10      141.10      156.59     11.09 o 
 -11  -1  10       82.54       80.54      3.16 o 
 -10  -1  10      128.45      119.09      5.55 o 
  -9  -1  10       69.40       64.23      3.70 o 
  -8  -1  10      185.10      188.18      6.19 o 
  -7  -1  10      163.24      160.93      5.43 o 
  -6  -1  10      126.18      123.06      3.54 o 
  -5  -1  10      252.08      263.10      7.22 o 
  -4  -1  10      144.63      152.34      4.89 o 
  -3  -1  10       82.10       84.33      2.20 o 
  -2  -1  10      181.12      187.81      4.06 o 
  -1  -1  10       32.67       32.08      1.19 o 
   0  -1  10       13.08       11.92      0.70 o 
   1  -1  10       21.10       20.33      0.93 o 
   2  -1  10       87.14       86.41      2.75 o 
   3  -1  10      137.88      132.17      3.96 o 
   4  -1  10      176.92      171.73      6.09 o 
   5  -1  10       52.56       51.94      1.86 o 
   6  -1  10        7.74        9.64      0.96 o 
 -11   0  10      329.37      325.35     15.18 o 
 -10   0  10       66.90       62.56      2.48 o 
  -9   0  10       27.32       29.62      2.04 o 
  -8   0  10        2.83        2.20      1.07 o 
  -7   0  10        2.28        1.56      0.55 o 
  -6   0  10       35.57       32.38      1.24 o 
  -5   0  10       49.25       53.74      1.93 o 
  -4   0  10        0.51        0.52      0.49 o 
  -3   0  10      335.71      336.65      8.95 o 
  -2   0  10      236.77      244.05      6.56 o 
  -1   0  10        0.37        0.52      0.49 o 
   0   0  10      100.31      100.83      5.13 o 
   1   0  10      201.22      206.57      8.28 o 
   2   0  10      138.11      148.79      4.44 o 
   3   0  10        0.99        0.70      0.49 o 
   4   0  10        0.61        0.21      0.41 o 
   5   0  10       10.49       10.08      0.79 o 
   6   0  10       21.14       21.25      1.08 o 
 -11   1  10       82.59       80.17      4.48 o 
 -10   1  10      128.60      122.98      6.03 o 
  -9   1  10       69.36       64.30      2.48 o 
  -8   1  10      184.85      184.09      6.12 o 
  -7   1  10      163.33      164.50      5.43 o 
  -6   1  10      126.12      116.10      3.37 o 
  -5   1  10      252.10      251.87      6.96 o 
  -4   1  10      144.86      151.57      4.95 o 
  -3   1  10       82.53       81.57      3.60 o 
  -2   1  10      181.28      183.40      6.45 o 
  -1   1  10       32.69       32.59      1.51 o 
   0   1  10       13.07       11.62      0.71 o 
   1   1  10       21.07       19.92      0.93 o 
   2   1  10       87.05       85.76      2.69 o 
   3   1  10      137.84      130.80      3.96 o 
   4   1  10      176.72      173.90      5.15 o 
   5   1  10       52.49       50.21      2.94 o 
   6   1  10        7.79        9.61      0.79 o 
 -11   2  10       28.87       32.47      2.34 o 
 -10   2  10      104.25       99.24      5.25 o 
  -9   2  10       72.04       70.09      2.75 o 
  -8   2  10      273.89      269.71     10.90 o 
  -7   2  10       11.71       11.48      0.83 o 
  -6   2  10      110.74      116.19      5.37 o 
  -5   2  10      108.25      105.50      4.12 o 
  -4   2  10      222.18      219.35     14.89 o 
  -3   2  10      201.71      199.39     13.04 o 
  -2   2  10        5.12        5.45      0.50 o 
  -1   2  10       59.13       61.72      2.82 o 
   0   2  10      271.46      267.84      9.27 o 
   1   2  10      265.75      248.38      8.72 o 
   2   2  10       64.69       58.84      2.82 o 
   3   2  10       21.13       19.00      1.10 o 
   4   2  10       43.15       47.54      2.13 o 
   5   2  10       34.34       34.48      1.72 o 
   6   2  10      141.11      142.77      8.46 o 
 -11   3  10        8.60       10.10      1.17 o 
 -10   3  10       68.33       60.60      4.09 o 
  -9   3  10       16.93       16.58      1.16 o 
  -8   3  10       25.17       28.25      1.38 o 
  -7   3  10      119.37      119.74      4.06 o 
  -6   3  10      223.31      225.42      6.40 o 
  -5   3  10      150.62      149.73      4.07 o 
  -4   3  10        4.32        4.75      0.42 o 
  -3   3  10      580.66      609.07     14.96 o 
  -2   3  10      258.79      258.69      8.27 o 
  -1   3  10       78.18       74.12      3.11 o 
   0   3  10       26.69       24.20      1.30 o 
   1   3  10       52.23       47.67      2.06 o 
   2   3  10       10.21       10.06      0.89 o 
   3   3  10       76.65       72.08      6.32 o 
   4   3  10      102.41       96.43      3.71 o 
   5   3  10       29.19       28.26      4.09 o 
   6   3  10        7.29        8.39      0.96 o 
 -10   4  10        1.99        1.17      0.97 o 
  -9   4  10       49.83       50.40      2.92 o 
  -8   4  10      116.01      116.56      5.45 o 
  -7   4  10       13.12       11.01      0.71 o 
  -6   4  10       23.17       24.06      1.00 o 
  -5   4  10       91.13       95.49      4.32 o 
  -4   4  10      234.11      240.61      8.37 o 
  -3   4  10       93.17       88.81      2.50 o 
  -2   4  10       37.62       32.10      1.40 o 
  -1   4  10        5.17        5.35      0.50 o 
   0   4  10       97.06       93.76      3.51 o 
   1   4  10       91.39       89.66      3.79 o 
   2   4  10      118.47      111.67      4.19 o 
   3   4  10       14.43       15.75      1.08 o 
   4   4  10        4.30        3.39      0.69 o 
   5   4  10       78.83       79.60      3.70 o 
  -9   5  10        2.42        1.75      0.50 o 
  -8   5  10       16.40       15.01      1.03 o 
  -7   5  10        2.79        2.30      0.40 o 
  -6   5  10        8.46       10.66      0.66 o 
  -5   5  10        8.37        9.37      0.65 o 
  -4   5  10       16.02       17.44      0.85 o 
  -3   5  10       49.35       48.51      3.70 o 
  -2   5  10      341.68      329.66     10.57 o 
  -1   5  10      248.06      241.80      7.61 o 
   0   5  10       47.03       43.54      1.99 o 
   1   5  10       83.22       86.78      3.50 o 
   2   5  10       62.91       61.77      2.61 o 
   3   5  10      127.00      121.63      5.16 o 
   4   5  10       23.46       25.42      1.51 o 
  -8   6  10       13.82       15.79      1.03 o 
  -7   6  10        3.39        2.68      0.84 o 
  -6   6  10       17.95       16.85      1.12 o 
  -5   6  10      185.78      191.02      7.22 o 
  -4   6  10      127.77      140.94      4.78 o 
  -3   6  10       77.06       74.74      2.80 o 
  -2   6  10        5.81        5.68      0.68 o 
  -1   6  10        4.59        4.49      1.46 o 
   0   6  10       61.43       63.96      2.61 o 
   1   6  10      100.39      103.22      3.98 o 
   2   6  10       14.56       18.64      1.24 o 
   3   6  10       25.52       23.96      2.53 o 
  -6   7  10       45.82       46.10      1.89 o 
  -5   7  10      108.37      112.71      3.25 o 
  -4   7  10       33.90       33.62      2.34 o 
  -3   7  10       45.42       45.90      1.96 o 
  -2   7  10       38.43       39.77      1.82 o 
  -1   7  10       26.31       30.93      1.40 o 
   0   7  10       46.35       46.59      2.20 o 
   1   7  10       12.36       11.90      1.03 o 
  -6  -6  11       52.09       53.28      2.68 o 
  -5  -6  11      237.83      243.45      9.29 o 
  -4  -6  11      125.33      136.68      5.57 o 
  -3  -6  11       48.38       50.31      2.54 o 
  -2  -6  11       33.40       36.52      1.69 o 
  -1  -6  11       10.39       10.24      1.10 o 
   0  -6  11       10.61       14.97      1.30 o 
   1  -6  11       49.87       61.07      2.82 o 
  -8  -5  11       31.96       36.28      1.63 o 
  -7  -5  11       89.68       91.15      3.92 o 
  -6  -5  11       86.79       98.05      4.19 o 
  -5  -5  11       10.09       11.44      1.26 o 
  -4  -5  11        8.10       11.15      1.16 o 
  -3  -5  11       49.54       54.69      2.20 o 
  -2  -5  11       62.95       64.64      2.39 o 
  -1  -5  11       12.97       13.89      1.46 o 
   0  -5  11       60.70       70.18      3.16 o 
   1  -5  11       16.37       14.51      1.24 o 
   2  -5  11      127.68      131.25      5.23 o 
   3  -5  11       55.09       54.64      2.54 o 
  -9  -4  11       51.16       58.34      2.60 o 
  -8  -4  11       35.61       36.90      1.96 o 
  -7  -4  11        1.84        0.50      0.75 o 
  -6  -4  11      122.64      118.63      5.16 o 
  -5  -4  11      138.83      145.85      5.78 o 
  -4  -4  11       89.35       90.91      3.85 o 
  -3  -4  11      444.84      426.95     12.47 o 
  -2  -4  11      145.70      139.94      4.42 o 
  -1  -4  11      378.23      385.40     13.90 o 
   0  -4  11       69.28       69.38      4.67 o 
   1  -4  11      261.86      251.41     13.04 o 
   2  -4  11      100.43       98.36      4.38 o 
   3  -4  11       48.72       53.51      3.50 o 
   4  -4  11      101.23       97.64      4.06 o 
 -10  -3  11        4.82        4.23      1.85 o 
  -9  -3  11       48.49       48.52      1.86 o 
  -8  -3  11      190.89      178.13      5.21 o 
  -7  -3  11      217.69      231.16      6.62 o 
  -6  -3  11      171.04      178.52      6.74 o 
  -5  -3  11      288.04      274.46     10.25 o 
  -4  -3  11       49.49       47.68      2.71 o 
  -3  -3  11      319.05      317.30      9.47 o 
  -2  -3  11      139.86      149.67      5.64 o 
  -1  -3  11      250.41      257.87      9.36 o 
   0  -3  11      472.18      459.05     22.28 o 
   1  -3  11      115.00      119.46      4.82 o 
   2  -3  11      113.21       93.59      6.71 o 
   3  -3  11      276.26      270.07     13.33 o 
   4  -3  11        5.65        5.33      0.67 o 
 -10  -2  11      109.09       97.37      5.06 o 
  -9  -2  11       16.44       19.84      1.30 o 
  -8  -2  11       29.24       34.00      1.72 o 
  -7  -2  11       33.03       35.58      1.77 o 
  -6  -2  11       13.61       13.10      0.84 o 
  -5  -2  11      276.34      280.61      7.74 o 
  -4  -2  11       25.29       30.58      0.99 o 
  -3  -2  11      388.59      397.00     11.06 o 
  -2  -2  11      112.37      123.93      3.73 o 
  -1  -2  11       75.05       76.07      4.57 o 
   0  -2  11      490.90      471.22     17.20 o 
   1  -2  11      339.86      321.17     14.79 o 
   2  -2  11       91.39       88.20      2.92 o 
   3  -2  11      255.80      263.52      7.86 o 
   4  -2  11       97.84      100.23      4.06 o 
   5  -2  11       11.89       13.84      1.16 o 
 -11  -1  11        5.48        4.80      2.34 o 
 -10  -1  11       12.92       13.91      1.16 o 
  -9  -1  11       92.76       99.02      3.64 o 
  -8  -1  11      123.19      117.55      4.13 o 
  -7  -1  11      269.19      250.79      8.25 o 
  -6  -1  11       14.91       12.81      0.96 o 
  -5  -1  11      124.46      136.39      3.42 o 
  -4  -1  11      292.41      318.26      7.52 o 
  -3  -1  11      396.56      401.57      9.37 o 
  -2  -1  11      262.19      255.26      7.35 o 
  -1  -1  11      232.57      240.78      6.90 o 
   0  -1  11      490.68      501.24     16.53 o 
   1  -1  11      173.31      178.39      5.07 o 
   2  -1  11      180.58      193.58      5.44 o 
   3  -1  11       24.36       26.71      1.66 o 
   4  -1  11       18.45       20.01      1.30 o 
   5  -1  11       38.88       39.59      3.70 o 
 -11   0  11      254.54      287.36     14.20 o 
 -10   0  11      343.32      339.75     15.76 o 
  -9   0  11      145.32      157.80      5.36 o 
  -8   0  11      114.90      109.39      3.85 o 
  -7   0  11      236.14      240.86      7.84 o 
  -6   0  11      151.95      138.74      6.62 o 
  -5   0  11      698.24      713.57     18.78 o 
  -4   0  11       39.04       37.57      1.60 o 
  -3   0  11        6.37        4.69      0.43 o 
  -2   0  11        0.77        0.63      0.32 o 
  -1   0  11       30.64       28.08      1.16 o 
   0   0  11       28.77       29.36      1.23 o 
   1   0  11        3.09        1.87      0.75 o 
   2   0  11      122.22      119.04      3.95 o 
   3   0  11      455.59      470.27     14.67 o 
   4   0  11       35.69       40.07      1.56 o 
   5   0  11        0.28       -0.29      0.48 o 
 -11   1  11        5.45        4.36      0.83 o 
 -10   1  11       12.99       14.51      1.16 o 
  -9   1  11       92.71      103.46      5.84 o 
  -8   1  11      122.90      117.13      4.06 o 
  -7   1  11      268.91      259.71      8.25 o 
  -6   1  11       14.92       13.81      0.92 o 
  -5   1  11      124.07      132.24      3.84 o 
  -4   1  11      292.93      311.55     10.03 o 
  -3   1  11      396.28      382.10     15.76 o 
  -2   1  11      262.99      252.55      8.72 o 
  -1   1  11      232.23      231.68      8.10 o 
   0   1  11      491.03      494.62     16.61 o 
   1   1  11      173.15      166.77      5.11 o 
   2   1  11      180.32      179.37      6.02 o 
   3   1  11       24.26       28.36      1.89 o 
   4   1  11       18.41       21.24      1.04 o 
   5   1  11       38.74       39.39      1.76 o 
 -10   2  11      109.04      100.78      3.64 o 
  -9   2  11       16.51       17.94      1.16 o 
  -8   2  11       29.34       35.03      1.65 o 
  -7   2  11       33.10       39.18      1.72 o 
  -6   2  11       13.60       13.17      1.30 o 
  -5   2  11      275.43      269.72      7.18 o 
  -4   2  11       25.41       31.45      1.44 o 
  -3   2  11      389.07      385.98     14.20 o 
  -2   2  11      112.23      117.20      4.40 o 
  -1   2  11       75.23       68.28      2.82 o 
   0   2  11      491.52      484.13     16.05 o 
   1   2  11      339.87      339.94     11.26 o 
   2   2  11       91.15       82.66      4.18 o 
   3   2  11      255.93      258.18     13.72 o 
   4   2  11       97.67      100.38      3.85 o 
   5   2  11       11.88       12.70      1.10 o 
 -10   3  11        4.83        4.32      0.75 o 
  -9   3  11       48.59       47.71      2.06 o 
  -8   3  11      190.45      191.30      7.01 o 
  -7   3  11      218.25      224.53      7.49 o 
  -6   3  11      171.13      178.00     11.68 o 
  -5   3  11      288.06      285.77      8.18 o 
  -4   3  11       49.25       45.61      1.52 o 
  -3   3  11      319.03      321.51     11.87 o 
  -2   3  11      139.74      141.80      6.23 o 
  -1   3  11      250.92      244.08      8.66 o 
   0   3  11      472.33      462.70     15.50 o 
   1   3  11      114.59      125.89      4.53 o 
   2   3  11      113.67       96.51      5.35 o 
   3   3  11      276.20      251.03      8.99 o 
   4   3  11        5.71        4.28      0.75 o 
  -9   4  11       51.21       49.43      3.11 o 
  -8   4  11       35.52       36.56      1.58 o 
  -7   4  11        1.83        2.90      0.73 o 
  -6   4  11      122.71      120.34      4.98 o 
  -5   4  11      139.27      150.20      5.69 o 
  -4   4  11       89.30       92.93      3.60 o 
  -3   4  11      444.15      418.83     18.87 o 
  -2   4  11      145.57      134.46      7.01 o 
  -1   4  11      377.82      376.59     21.11 o 
   0   4  11       69.03       72.75      2.89 o 
   1   4  11      262.16      245.92      8.66 o 
   2   4  11      100.83       92.50      3.64 o 
   3   4  11       48.48       52.19      2.34 o 
   4   4  11      101.26       91.95      5.25 o 
  -8   5  11       31.89       35.22      1.58 o 
  -7   5  11       89.43       89.21      3.01 o 
  -6   5  11       86.64       98.91      3.15 o 
  -5   5  11       10.06       11.02      0.89 o 
  -4   5  11        8.12       12.78      1.36 o 
  -3   5  11       49.81       53.88      2.15 o 
  -2   5  11       62.89       64.60      2.38 o 
  -1   5  11       13.03       14.89      1.08 o 
   0   5  11       60.89       71.61      2.89 o 
   1   5  11       16.44       15.19      1.75 o 
   2   5  11      127.74      128.42      4.81 o 
   3   5  11       55.36       48.69      3.50 o 
  -6   6  11       51.86       51.20      2.65 o 
  -5   6  11      237.60      246.83      7.04 o 
  -4   6  11      125.15      139.38      4.73 o 
  -3   6  11       48.54       53.24      2.10 o 
  -2   6  11       33.50       37.36      1.68 o 
  -1   6  11       10.40       10.70      1.56 o 
   0   6  11       10.67       13.29      1.16 o 
   1   6  11       49.91       57.46      2.61 o 
  -3  -6  12        0.79        0.18      0.75 o 
  -6  -5  12       14.94       18.04      1.65 o 
  -5  -5  12       54.89       65.12      2.96 o 
  -4  -5  12       22.87       24.28      1.72 o 
  -3  -5  12       11.37        9.43      1.85 o 
  -2  -5  12        2.28        1.85      1.07 o 
  -1  -5  12       13.63       12.92      1.24 o 
   0  -5  12       31.51       37.17      2.06 o 
   1  -5  12      104.86      107.02      6.42 o 
  -8  -4  12        7.68        9.24      1.08 o 
  -7  -4  12        1.89        1.03      0.75 o 
  -6  -4  12       52.12       53.57      2.60 o 
  -5  -4  12       10.14        9.82      1.95 o 
  -4  -4  12        1.38        0.66      2.04 o 
  -3  -4  12       15.90       14.36      1.00 o 
  -2  -4  12       39.72       36.83      1.99 o 
  -1  -4  12      144.67      148.37      5.78 o 
   0  -4  12       17.21       20.86      2.34 o 
   1  -4  12       33.86       39.60      2.06 o 
   2  -4  12        9.04        7.77      1.17 o 
  -9  -3  12        2.77        0.88      1.07 o 
  -8  -3  12       25.13       24.37      1.44 o 
  -7  -3  12       99.10      103.64      4.27 o 
  -6  -3  12      123.63      134.77      6.03 o 
  -5  -3  12        3.23        2.11      0.75 o 
  -4  -3  12       23.68       21.48      1.16 o 
  -3  -3  12        0.83        2.14      0.69 o 
  -2  -3  12       40.69       43.60      2.20 o 
  -1  -3  12       81.32       87.15      3.64 o 
   0  -3  12      109.67      113.64      4.54 o 
   1  -3  12      111.58      113.83      4.54 o 
   2  -3  12       75.69       75.78      3.23 o 
   3  -3  12       22.08       24.57      1.58 o 
  -9  -2  12        1.04        1.66      0.75 o 
  -8  -2  12       49.87       48.28      2.20 o 
  -7  -2  12      120.12      118.31      5.84 o 
  -6  -2  12       13.87       14.11      2.63 o 
  -5  -2  12      108.64      113.93      3.54 o 
  -4  -2  12       20.17       20.94      1.29 o 
  -3  -2  12        0.97        1.38      0.68 o 
  -2  -2  12       34.29       32.97      2.43 o 
  -1  -2  12       81.52       74.24      3.16 o 
   0  -2  12       38.90       39.80      2.06 o 
   1  -2  12        4.58        4.21      0.88 o 
   2  -2  12       22.50       22.05      1.44 o 
   3  -2  12       16.26       14.71      1.24 o 
   4  -2  12       37.37       39.07      1.65 o 
 -10  -1  12       13.02       11.73      1.08 o 
  -9  -1  12       10.67       10.08      1.03 o 
  -8  -1  12        7.51        9.54      0.96 o 
  -7  -1  12      100.09      102.18      3.72 o 
  -6  -1  12       36.84       41.16      3.50 o 
  -5  -1  12      381.66      396.63     10.57 o 
  -4  -1  12      307.25      336.30      8.89 o 
  -3  -1  12      289.92      313.62      8.95 o 
  -2  -1  12       32.93       32.08      1.38 o 
  -1  -1  12       70.77       69.51      2.35 o 
   0  -1  12       63.26       62.79      8.46 o 
   1  -1  12       19.32       18.32      1.00 o 
   2  -1  12        1.06        0.56      0.49 o 
   3  -1  12        1.71        2.10      0.61 o 
   4  -1  12        4.11        3.55      0.69 o 
 -10   0  12        5.04        6.77      0.89 o 
  -9   0  12       31.74       37.86      3.02 o 
  -8   0  12       44.59       49.38      2.13 o 
  -7   0  12      132.14      137.20      4.75 o 
  -6   0  12       62.40       67.91      3.70 o 
  -5   0  12        7.76        7.74      0.71 o 
  -4   0  12        9.58        8.75      0.89 o 
  -3   0  12       22.76       23.39      1.38 o 
  -2   0  12       63.30       68.69      3.89 o 
  -1   0  12        6.86        7.22      0.66 o 
   0   0  12        4.74        4.25      0.54 o 
   1   0  12       20.61       22.86      1.53 o 
   2   0  12       82.40       85.80      3.26 o 
   3   0  12       74.41       77.15      2.58 o 
   4   0  12       11.89       11.00      1.17 o 
 -10   1  12       12.98       10.96      1.03 o 
  -9   1  12       10.71       12.21      1.03 o 
  -8   1  12        7.49        7.74      0.89 o 
  -7   1  12      100.20      105.39      3.72 o 
  -6   1  12       36.62       38.65      2.58 o 
  -5   1  12      381.13      389.11     10.57 o 
  -4   1  12      306.86      313.68     15.18 o 
  -3   1  12      289.58      312.43     12.06 o 
  -2   1  12       33.00       35.04      1.65 o 
  -1   1  12       70.88       69.53      2.75 o 
   0   1  12       63.32       66.26      2.61 o 
   1   1  12       19.35       16.59      1.16 o 
   2   1  12        1.07        1.51      0.54 o 
   3   1  12        1.69        1.80      0.52 o 
   4   1  12        4.12        3.11      0.60 o 
  -9   2  12        1.02       -0.13      0.61 o 
  -8   2  12       49.68       49.96      2.13 o 
  -7   2  12      119.83      120.51      4.19 o 
  -6   2  12       13.85       14.63      1.06 o 
  -5   2  12      108.77      119.96      5.02 o 
  -4   2  12       20.16       18.68      1.95 o 
  -3   2  12        0.96        0.53      0.47 o 
  -2   2  12       34.24       32.72      1.58 o 
  -1   2  12       81.61       76.37      3.79 o 
   0   2  12       38.93       39.40      1.85 o 
   1   2  12        4.56        4.45      0.75 o 
   2   2  12       22.44       21.37      1.30 o 
   3   2  12       16.25       16.41      1.16 o 
   4   2  12       37.37       37.31      4.09 o 
  -9   3  12        2.78        3.89      1.17 o 
  -8   3  12       25.07       28.22      2.14 o 
  -7   3  12       99.20      103.20      3.78 o 
  -6   3  12      123.88      134.70      6.27 o 
  -5   3  12        3.30        3.83      0.52 o 
  -4   3  12       23.59       22.32      2.14 o 
  -3   3  12        0.84        0.58      0.97 o 
  -2   3  12       40.67       45.53      3.60 o 
  -1   3  12       81.29       88.29      5.45 o 
   0   3  12      109.36      112.29      5.55 o 
   1   3  12      111.60      108.31      6.91 o 
   2   3  12       75.85       72.96      3.11 o 
   3   3  12       22.14       24.30      1.65 o 
  -8   4  12        7.76        7.67      1.07 o 
  -7   4  12        1.88        1.97      0.45 o 
  -6   4  12       52.10       54.54      1.80 o 
  -5   4  12       10.19       10.38      1.26 o 
  -4   4  12        1.39        1.59      2.14 o 
  -3   4  12       15.86       10.70      1.56 o 
  -2   4  12       39.65       39.39      2.63 o 
  -1   4  12      144.56      143.22      5.36 o 
   0   4  12       17.23       21.45      1.36 o 
   1   4  12       33.95       34.60      1.85 o 
   2   4  12        9.02        8.94      0.93 o 
  -6   5  12       14.95       19.10      0.94 o 
  -5   5  12       54.95       62.98      2.52 o 
  -4   5  12       22.74       20.65      1.56 o 
  -3   5  12       11.30       11.68      1.56 o 
  -2   5  12        2.29        0.78      0.97 o 
  -1   5  12       13.51       14.93      1.16 o 
   0   5  12       31.67       36.24      2.43 o 
   1   5  12      104.62      109.46      4.19 o 
  -3   6  12        0.79        0.78      0.52 o 
  -6  -4  13       10.02       12.31      1.75 o 
  -5  -4  13        7.96        8.73      1.16 o 
  -4  -4  13       57.55       65.84      2.96 o 
  -3  -4  13       92.98       97.33      4.06 o 
  -2  -4  13       36.27       41.93      3.70 o 
  -1  -4  13       17.54       20.15      1.51 o 
   0  -4  13       38.94       34.60      1.99 o 
  -6  -3  13        6.16        6.98      1.03 o 
  -5  -3  13       17.03       19.03      1.44 o 
  -4  -3  13       34.16       37.56      2.72 o 
  -3  -3  13       52.44       54.39      2.61 o 
  -2  -3  13      173.66      186.37      7.15 o 
  -1  -3  13      116.55      130.52      6.62 o 
   0  -3  13       67.26       71.92      3.16 o 
   1  -3  13       22.17       22.64      1.58 o 
  -8  -2  13        4.99        7.02      0.89 o 
  -7  -2  13       19.29       18.49      1.95 o 
  -6  -2  13       20.66       21.49      1.85 o 
  -5  -2  13        3.77        3.11      0.97 o 
  -4  -2  13      172.11      190.79     12.84 o 
  -3  -2  13        5.24        4.51      0.83 o 
  -2  -2  13       57.22       65.94      2.82 o 
  -1  -2  13      108.05      123.70      7.49 o 
   0  -2  13       15.24       17.92      1.38 o 
   1  -2  13       11.32       17.50      1.75 o 
   2  -2  13       26.64       25.33      2.53 o 
  -8  -1  13       11.96       13.23      1.16 o 
  -7  -1  13      214.67      230.22      7.56 o 
  -6  -1  13       74.40       93.79      4.67 o 
  -5  -1  13      147.27      163.73      5.76 o 
  -4  -1  13      160.54      169.42      6.04 o 
  -3  -1  13       53.15       57.70      2.54 o 
  -2  -1  13      129.64      144.82      4.41 o 
  -1  -1  13      130.94      137.85     12.16 o 
   0  -1  13        4.47        4.45      0.75 o 
   1  -1  13       16.11       14.40      1.75 o 
   2  -1  13        2.64        4.09      1.17 o 
  -8   0  13       25.13       27.60      1.95 o 
  -7   0  13        8.11       10.24      0.96 o 
  -6   0  13       76.33       94.37      4.86 o 
  -5   0  13      538.36      564.60     19.11 o 
  -4   0  13       40.37       47.00      2.20 o 
  -3   0  13        9.10        8.71      0.89 o 
  -2   0  13        0.35        0.78      0.97 o 
  -1   0  13        6.84       11.09      1.56 o 
   0   0  13      180.68      177.89      8.95 o 
   1   0  13       63.27       65.48      2.73 o 
   2   0  13        0.42        0.04      0.52 o 
  -8   1  13       11.93       14.62      1.16 o 
  -7   1  13      214.33      231.77      7.56 o 
  -6   1  13       74.39       88.22      2.73 o 
  -5   1  13      147.25      142.24      7.78 o 
  -4   1  13      160.73      161.67      6.04 o 
  -3   1  13       52.91       57.60      3.50 o 
  -2   1  13      130.22      142.33      5.22 o 
  -1   1  13      131.54      131.01      4.95 o 
   0   1  13        4.51        5.79      0.75 o 
   1   1  13       16.16       15.43      1.16 o 
   2   1  13        2.64        2.83      0.69 o 
  -8   2  13        4.99        6.46      1.17 o 
  -7   2  13       19.29       19.46      1.75 o 
  -6   2  13       20.49       21.60      2.14 o 
  -5   2  13        3.83        1.36      0.97 o 
  -4   2  13      172.07      185.56     10.12 o 
  -3   2  13        5.25        4.40      0.75 o 
  -2   2  13       57.22       58.05      2.61 o 
  -1   2  13      108.21      108.85      4.33 o 
   0   2  13       15.21       18.95      1.30 o 
   1   2  13       11.47       17.57      1.22 o 
   2   2  13       26.78       22.24      1.44 o 
  -7   3  13       11.97       13.88      1.16 o 
  -6   3  13        6.19        6.21      0.68 o 
  -5   3  13       17.01       18.29      1.12 o 
  -4   3  13       34.22       35.80      2.72 o 
  -3   3  13       52.58       56.84      3.50 o 
  -2   3  13      173.62      188.19      6.74 o 
  -1   3  13      116.57      134.58      5.64 o 
   0   3  13       67.27       74.40      5.16 o 
   1   3  13       22.14       24.85      1.49 o 
  -6   4  13        9.98       12.20      0.97 o 
  -5   4  13        7.96        8.86      0.83 o 
  -4   4  13       57.50       57.40      3.89 o 
  -3   4  13       92.81       99.06      6.62 o 
  -2   4  13       36.23       41.04      2.72 o 
  -1   4  13       17.63       20.85      1.36 o 
   0   4  13       38.99       37.52      2.53 o 
  -6  -2  14        3.23        1.36      0.97 o 
  -5  -2  14       10.45        8.95      1.36 o 
  -4  -2  14        2.31        2.53      0.97 o 
  -3  -2  14       21.96       28.18      3.50 o 
  -2  -2  14       21.87       29.33      2.82 o 
  -1  -2  14       15.92       19.75      2.92 o 
  -5  -1  14       33.85       39.32      2.06 o 
  -4  -1  14       60.27       74.87      3.09 o 
  -3  -1  14        1.43        1.95      0.97 o 
  -2  -1  14       20.14       21.61      2.14 o 
  -1  -1  14       33.67       38.14      2.06 o 
   0  -1  14       13.83       15.58      1.75 o 
  -7   0  14       36.47       33.38      1.72 o 
  -5   0  14       67.59       71.23      3.03 o 
  -4   0  14        0.12        0.00      0.61 o 
  -3   0  14       14.53       14.64      1.16 o 
  -2   0  14        5.04        8.59      0.97 o 
  -1   0  14        8.25        5.06      1.36 o 
   0   0  14       26.14       31.52      2.53 o 
  -6   1  14        0.78        1.44      0.65 o 
  -5   1  14       33.91       39.11      2.92 o 
  -4   1  14       60.40       73.78      3.16 o 
  -3   1  14        1.43        0.97      0.97 o 
  -2   1  14       20.16       20.43      2.14 o 
  -1   1  14       33.66       40.67      2.92 o 
   0   1  14       13.79       16.56      1.22 o 
  -6   2  14        3.24        5.25      1.36 o 
  -5   2  14       10.54        7.98      1.56 o 
  -4   2  14        2.34        2.53      1.17 o 
  -3   2  14       22.06       27.05      2.34 o 
  -2   2  14       21.98       28.14      1.63 o 
  -1   2  14       15.95       20.59      1.36 o 
                                                 
